# Supplementary material for: Audit data governance for disability-inclusive public services: A systematic review and integrative S–A–C framework
Source: PLoS One. 2026 May 22;21(5):e0350135. doi: 10.1371/journal.pone.0350135 (PMC13196965; doi:10.1371/journal.pone.0350135)
Supplement: S1 Table — Study-level extraction and coding used for the narrative synthesis, including bibliographic details and coded evidence aligned with the S–A–C analytic framework‌‌. (XLSX) [file pone.0350135.s001.xlsx]

## Sheet: S1
No.	Study title	Citation	Code	Latent Variables
				Public Service for PwD				Audit Data Governance	Data-Driven Culture
				Access to public Services	Enablers for Access to Data	Fair & Efficient Admin. procedures	Citizen-Oriented policy
1	Data governance: A conceptual framework, structured review, and research agenda	(Abraham et al., 2019)	A06					1
2	Integrating Big Data in Public Sector Audit	(AFROSAI, 2020)	A08					1
3	Sustainable data governance in the era of global data security challenges in Nigeria: A narrative review	(Aguboshim et al., 2023)	A03					1
4	Peran Manajemen Pelayanan Publik dalam Mewujudkan Pelayanan yang Efektif dan Efisien	(Akbar & Tjenreng, 2025)	S07			1
5	Critical success factors for data governance: a theory building approach	(Alhassan, 2018)	C01						1
6	Accounting data governance and its influence on financial report quality: Insights from commercial banks	(Alshehadeh et al., 2024)	A15					1
7	Analisis Aksesibilitas Website Pemerintah Provinsi Indonesia Sebagai Implementasi Corporate Digital Responsibility terhadap E-Government	(Amaliah et al., 2023)	S13, S21, S22		1	1
8	Beyond Digital Data and Information Technology: Conceptualizing Data-Driven Culture	(Anton et al., 2023)	C01, C06, C07, C08, C09						1
9	Measuring public sector innovation	(Arundel & Schoonraad, 2023)	A11					1
10	Development of a Enhanced System Review for Public 19Agency Multi-Sectoral Integrated Data Systems	(Rodriguez, 2024)	A04					1
11	The Contribution of Data-Driven Technologies in Achieving the Sustainable Development Goals	(Bachmann et al., 2022)	A11					1
12	Towards a Common Data-Driven Culture: A Longitudinal Study of the Tensions and Emerging Solutions Involved in Becoming Data-Driven in a Large Public Sector Organization	(Barbala et al., 2023)	C0304						1
13	Data-Driven Development in Public Sector: How Agile Product Teams Maneuver Data Privacy Regulations	(Barbala et al., 2023)	C09						1
14	May the advanced biometric electronic signature be applicable in public administration?	(Bartók & Erdősi, 2018)	S14		1
15	Co-planning & co-design as progress in the implementation of welfare services	(Becchetti et al., 2023)	S01				1
16	Data Protection in Public Sector: Normative Analysis of Portuguese and Brazilian Legal Orders	(Bernardes et al., 2020)	A01					1
17	Factors influencing effective Information Management using information technology systems in a Public Sector Department	(Bessick, 2016)	S15, S07, S09		1	1
18	Data Model Design to Support Data-Driven IT Governance Implementation	(Biagi & Russo, 2022)	A06					1
19	Cost-Effectiveness Analysis and Disability Discrimination	(Bognar, 2019)	S12			1
20	Digital Signature Implementation as a New Smart Governance Model	(Budiarti et al., 2020)	S14		1
21	Development of scientific, technological and innovation space in Ukraine and EU countries	(Buhai & Koltun, 2021)	C07						1
22	Managing public sector data: National challenges in the context of the European Union’s new data governance models	(Buttow & Weerts, 2024)	A09					1
23	Interorganizational collaboration in public health data sharing	(Casey et al., 2016)	A07					1
24	Service evaluation and development: experience of a paediatric disability team	(Cass & Kugler, 1999)	S11			1
25	Data governance for public transparency	(Cerrillo-Martínez & Casadesús-de-Mingo, 2021)	S20		1
26	Data Ownership and Digital Governance: Promoting Enterprise Cooperation and Sustainable Development	(Chen, 2024)	A13					1
27	Ethics Management in the Public Sector	(Choi, 2023)	C10					1	1
28	Holding services to account	(Clegg, 2008)	S11			1
29	A blueprint for enduring human services cross-jurisdictional data linkage, adapted to achieving outcomes for people with disability	(Cottee et al., 2022)	S18		1
30	The influence of organizational culture on information governance effectiveness	(Daneshmandnia, 2019)	C08						1
31	Improving Data Governance in Large Organizations through Ontology and Linked Data	(DeStefano et al., 2016)	A12					1
32	Organizational culture, technological capacity, and data-driven decision-making: Basis for HEI innovation framework	(Dimaano, 2024)	C07						1
33	The impact of audit data analytics on audit quality and audit review continuity in Thailand	(Ditkaew & Suttipun, 2023)	A11					1
34	Medication oversight, governance, and administration in intellectual disability services: legislative limbo	(Duckworth & Wilson, 2022)	S04				1
35	The Role of Data Governance in the Development of Inclusive Smart Cities	(Eke & Ebohon, 2020)	S10			1		1
36	Increasing Data Equity Through Accessibility	(Elavsky et al., 2022)	S22		1
37	Towards a Public Sector Data Culture: Data as an Individual and Communal Resource in Progressing Democracy	(Falk, 2021)	S03, C06				1		1
38	Improved Access and Participation for People with disabilities in Local Governance	(Fontanilla-Pimentel, 2020)	S06				1
39	Monitoring Disability Policies and Legislation towards Effective Exercise of Rights to Equality and Inclusive Access for People with disabilities: The Case of the Quebec Model	(Fougeyrollas & Grenier, 2018)	S02				1
40	Data literacy and the UK government [report]: This report aims to map the UK government’s activity on ‘data literacy’, as part of the ODI’s work supporting the development of the UK’s data economy	(Freeguard et al., 2022)	C02						1
41	Public Health Ethics and Disability: Centering Disability Justice	(Gaventa et al., 2021)	C10						1
42	Digital tools in enhancing public services delivery	(Gavrilă, 2024)	S15		1
43	Optimizing the Time Costs of Passenger Transport of People with Disabilities	(Gogiashvili et al., 2019)	S25	1
44	Disability Data Justice from the Ground Up: A Practice-Led, Participatory Co-Design Approach to Building an AI Search Engine and Data Repository for Local, National, and Transnational Disability Organizations	(Gorman, 2023)	A14					1
45	Joint Commissioning: Searching for Stability in an Unstable World	(Greig, 1997)	S01				1
46	Using the Capability Approach to Review the National Legislative Frameworks for Support Services for People with disabilities in Four Countries in Asia (S08)	(Gupta et al., 2022)	S08			1
47	Client’s Satisfaction With Disability care Services Available in a Selected District in Bangladesh	(Habib et al., 2017)	S23	1
48	ICT Accessibility for People with disabilities	(Hadzovic et al., 2022)	S24	1
49	Evaluation of Services For People with disabilities at The Office of Population and Civil Registry Services, Enrekang District	(Hairia et al., 2024)	S07			1
50	The Role of Governance, Leadership in Public Sector Organizations: A Case Study in the UAE	(Halim et al., 2023)	C01						1
51	Master Data Identification in Public Sector Organisations	(Haneem et al., 2016)	A05					1
52	Determinants of master data management adoption by local government organizations: An empirical study	(Haneem et al., 2019)	A05					1
53	The Determinant Factors in Utilizing Electronic Signature Using the TAM and TOE Framework	(Haryanto et al., 2020)	S14		1
54	Big Data and the United Nations Sustainable Development Goals (UN SDGs) at a Glance	(Hassani et al., 2021)	A08					1
55	The Public Trust in Data	(Huq, 2021)	A02					1
56	Influences on Public Sector Employees’ Embrace of Open Government Data: A Step Forward in Data-Based Administration	(Hwang & Lee, 2024)	C08						1
57	Study of accessibility costs and satisfaction comparing a MAS unit incorporated in a Hospital versus a theoretical model in a peripheral centre	(Ibáñez et al., 2011)	S25	1
58	Development Overview of Big Data Audits Performed by Supreme Audit Institutions from 2016 to 2021	(INTOSAI, 2022)	A08					1
59	Public Service Innovation for Public Transportation to Disabilities by Difa City Tour, Yogyakar City	(Iqbal & Tri Anggraini, 2019)	S19		1
60	Physical disability in the NHS: an audit	(James & Stead, 1995)	S11			1
61	Realizing Inclusive Public Services	(Iswanto, 2022)	S02, S04				1
62	Data sustainability: Data governance in data infrastructures across technological and human generations	(Jarvenpaa & Essén, 2023)	A04					1
63	The challenge of web accessibility: an evaluation of selected government websites and service portals of high, middle and low-income countries	(Jordanoski & Meyerhoff Nielsen, 2023)	S13, S21, S22		1	1
64	Using popular culture in professional education to foster critical curiosity and learning	(Jubas, 2023)	C06						1
65	Users’ Satisfaction and Perception on Accessibility of Public Buildings in Putrajaya: Access Audit Study	(Kadir & Jamaludin, 2012)	S23	1
66	Literature Review on Metadata Governance	(Kaur et al., 2023)	A12					1
67	Open Government Data Use by the Public Sector - an Overview of its Benefits, Barriers, Drivers, and Enablers	(Kawashita et al., 2022)	C08						1
68	Digital Accessibility as an Essential Element of an Inclusive Organization	(Krok, 2024)	S22		1
69	A Study on the Digital Informatization Level and Human Relationship Satisfaction Level of Disabled Persons	(Lee et al., 2020)	S24	1
70	Trust consistency in public data games on complex networks	(Li et al., 2021)	A02					1
71	The digital era and public sector reforms: Transformation or new tools for competing values?	(Lindquist, 2022)	S15		1
72	Public ICT access and use for people with disabilities (PWDs): a pilot study of public inclusive design	(Long & Wai Michael Siu, 2023)	S03				1
73	Capacity Building and Advocacy to Promote the Digital Accessibility Rights of People with disabilities	(Loutfy, 2022)	S03				1
74	Inter-agency information sharing for Chinese e-government development: a comparison between vertical and horizontal dimensions	(Ma et al., 2022)	S18		1
75	The Role of AI in the Public Sector (A10)	(Madupati, 2024)	A10					1
76	Advancing Governance: Role of Data Analytics in Driving Evidence-Based Decision-Making in Public Administration	(Magakwe, 2025)	S01, S04, S07, C01			1	1		1
77	Disability management in the public service: the case of the Gauteng Provincial Administration	(Mahlangu, 2009)	S15		1
78	The role of data and information security governance in protecting public sector data and information assets in national government in South Africa (A03)	(Masilela & Nel, 2021)	A03					1
79	Making public service delivery more accessible to people with disabilities: The South African government narrative (S04)	(Matyana & Thusi, 2023)	S04				1	1
80	Effective Practices for Interagency Data Sharing: Insights from Collaborative Research in a Regional Intervention	(McGuirk et al., 2015)	S18		1
81	Logistic Regression and Predictive Analysis in Public Services of AI Strategies	(Mittal & Gautam, 2023)	A10					1
82	Satisfaction of clients with disabilities with services offered at primary health care centres in Ndola, Zambia	(Mlenzana & Mwansa, 2012)	S25	1
83	Tourism and disability. A review of cost-effectiveness	(Morad, 2007)	S12			1
84	Accessibility Compliance for E-Government Websites: Laws, Standards, and Evaluation Technology	(Moreno & Martínez, 2019)	S13, S22		1	1
85	Data-Driven Organizations	(Münter, 2024)	C0304						1
86	Enhancing Service Efficiency and Accessibility for People with disabilities: An Information Management System with SMS Notification in Libertad, Antique	(Nemesio P. Regidor et al., 2024)	S17, A04		1			1
87	Digital Leadership in the Public Sector-Systematic Literature Review: Systematic literature review	(Nuryadin et al., 2023)	S07, S03, S04, A04, C01			1	1	1	1
88	A data-driven public sector: Enabling the strategic use of data for productive, inclusive and trustworthy governance	(OECD, 2019a)	S03, S04, S18, A03, C01		1		1	1	1
89	Pelayanan Publik oleh Dinas Kependudukan dan Pencatatan Sipil Kota Tangerang terhadap Penyandang Disabilitas	(Oktavianes et al., 2024)	S05, S17	1	1
90	Big Data Management and Analytics for Disability Datasets	(Pan et al., 2018)	A08					1
91	eInclusion: Policies and Concepts Regarding People with disabilities – Considerations about Brazil and Portugal	(Paraguay, 2011)	S04				1
92	Public Health Information Standard Data Quality and Governance	(Paramita, 2023)	A15					1
93	Multi-scale governance and data for sustainable development	(Pastor-Escuredo et al., 2022)	A10					1
94	Regulatory And Legal Provision of Social Rehabilitation of People with disabilities	(Pesotska, 2022)	S08			1
95	Data Trusts, Health Data, and the Professionalization of Data Management	(Porcaro, 2019)	A13					1
96	Inclusive Disability Empowerment: Utilization of Digital Applications in Accessing Information for People with Disabilities	(Pudrianisa et al., 2024)	S24	1
97	Leadership and culture of data governance for the achievement of higher education goals (Case study: Indonesia University of Education)	(Putro et al., 2016)	C01						1
98	Optimizing User Satisfaction: Exploring the Impact of Website Quality on Low Vision Disabled Students' Satisfaction through User Experience as a Mediating Variable	(Rahmah et al., 2024)	S24	1
99	Impact of Leadership and Learning Culture on Knowledge Management in Public Organizations	(Rasool, 2021)	C05						1
100	Digital corporate communication and public sector organizations	(Reinikainen & Valentini, 2023)	C09						1
101	Using Design Experiment Processes to Adjust Money Habits of Adults with Disabilities	(Rodriguez et al., 2024)	S02				1
102	Disability data & its situational and contextual irrationalities in the Global South	(Rohman et al., 2023)	S20		1
103	Accessibility of Public Services for People with disabilities at the Makassar City Social Service	(Sakawati et al., 2022)	S23	1
104	Towards a Data Governance Model for Enhanced Data Quality Management: A study of Public Sector Organizations in Guyana	(Sarran & Karim, 2024)	A06					1
105	Digital Transformation of Public Sector Governance With IT Service Management–A Pilot Study	(Sarwar et al., 2023)	S15		1
106	Big data analytics-based auditing adoption in public sector: Indonesian evidence	(Saud et al., 2025)	A08					1
107	Data Governance, Privacy, and Ethics	(Schubert & Barrett, 2024)	C10						1
108	Data literacy in the public sector	(Seibold, 2024)	C02						1
109	Data Access Governance	(Shabani et al., 2021)	A13					1
110	Review of policy and legislative framework for disability services in Namibia	(Shumba & Moodley, 2018)	S08			1
111	The Factors Affecting Audit Quality	(Sitorus et al., 2020)	A15					1
112	Identifying mechanisms for achieving voluntary data sharing in cross-sector partnerships for public good	(Susha et al., 2019)	A07					1
113	Smart Governance Through Bigdata Digital Transformation of Public Agencies	(Tejasri et al., 2022)	A08					1
114	Government data does not mean data governance: Lessons learned from a public sector application audit	(Thompson et al., 2015a)	A15					1
115	Government data does not mean data governance: Lessons learned from a public sector application audit	(Thompson et al., 2015b)	A01					1
116	Family‐centred service coordination in childhood health and disability services: the search for meaningful service outcome measures	(Trute et al., 2008)	S01				1
117	Factors impacting clinical data and documentation quality in Australian aged care and disability services: a user-centred perspective	(Tshering et al., 2024)	S15, S13, S07, A15		1	1		1
118	The State of Web Accessibility in 2024 (Research Report)	(Visser, 2024)	S13, S22		1	1
119	Public Transport Accessibility for People with Disabilities	(Wahyuni et al., 2016)	S16		1
120	Diagnosing the learning culture in public health agencies | VOCEDplus, the international tertiary education and research database	(Watkins, Karen E. et al., 2009)	C05						1
121	Advancing open data: Aligning education with public sector data challenges	(Weber et al., 2018)	C02						1
122	Improvement of Services for People with Disabilities by Public Administration in Silesian Province Poland	(Wolniak & Skotnicka-Zasadzień, 2021)	S05	1
123	Artificial intelligence in the public sector: Maximizing opportunities, managing risks	(World Bank., 2020)	A10					1
124	A Trust-Based Conceptual Framework on Open Government Data Potential Use	(Zainal et al., 2018)	C08						1
125	Understanding interagency relationships in the sharing of government data: a meta-analysis	(Zhou et al., 2022)	S18		1
Total				12	26	19	16	46	27
Note: Lens assignments are non-exclusive. A single record can be coded under multiple lenses (S, A, and/or C), so totals across lenses may exceed the number of included records.

## Sheet: Code_Legend
Code	Construct / Indicator
Public Service for PwD
Fair & Efficient Admin. Procedures
s07	Service Process Efficiency
s08	Legal Framework for Service Delivery
s09	Efficiency and Resource Optimization
s10	Inclusive Public Service Legislation
s11	Service Audit for Resource Efficiency
s12	Cost-Effectiveness Reporting
s13	Universal Service Standard Compliance
Enablers for Access
s14	Use of Electronic or Digital Signatures
s15	Service Management Tools
s16	Accessibility Consultation Services
s17	Digital Disability Registry
s18	Inter-Agency Data Exchange
s19	One-Stop Service for People with Disability
s20	Disability Data Transparency
s21	Government Website Accessibility
s22	Web Accessibility Compliance
Citizen-Oriented Policy
s01	Joint Planning and Responsibility Assignment
s02	Budget Monitoring for Public Disability Services
s03	ICT Policy for Disability Services
s04	Policy and Oversight Support for Inclusive Services
s06	Provincial-Level Coordination
Perception of Public Services
s05	Service Quality Satisfaction
s23	Overall Service Accessibility Satisfaction
s24	Digital Service Accessibility Satisfaction
s25	Accessibility Cost & Time Satisfaction
Audit Data Governance
a01	Data Protection for Individuals and Communities
a02	Trust in Data Systems
a03	Data Security
a04	Data System Enhancement
a05	Master Data Management
a06	Data Model Design
a07	Data Sharing & Collaboration
a08	Big Data Management
a09	In-depth Data Analysis
a10	AI and Emerging Tech Use
a11	Innovation from Data Use
a12	Metadata Management
a13	Data Ownership & Access Rights
a14	Equitable Data Benefits
a15	Data Quality
Data-Driven Culture
c01	Data Leadership
c02	Data Career Planning
c0304	Anti-HIPPO Culture
c05	Iterative, Learning Culture
c06	Inquisitive Culture
c07	Goals-First Culture
c08	Open, Trusting Culture
c09	Data Skills and Communication
c10	Data Ethics
