# Supplementary material for: Audit data governance for disability-inclusive public services: A systematic review and integrative S–A–C framework
Source: PLoS One. 2026 May 22;21(5):e0350135. doi: 10.1371/journal.pone.0350135 (PMC13196965; doi:10.1371/journal.pone.0350135)
Supplement: S2 Table — Study-level critical appraisal outcomes reported in a format appropriate to the heterogeneous evidence types included in the review. (XLSX) [file pone.0350135.s002.xlsx]

## Sheet: Critical_Appraisal
No.	Study title	Citation	Evidence type (empirical/ conceptual/ standards/ policy/ grey literature)	Study design / method	Data source / setting (if applicable)	Appraisal tool (e.g., MMAT/AACODS/other)	Overall rating (Low/Moderate/High risk or High/Moderate/Low quality)	Key limitations / bias concerns (brief)	Decision-use in synthesis (Robust/Tentative/Agenda)	Reviewer 1	Reviewer 2	Consensus / notes
1	Data governance: A conceptual framework, structured review, and research agenda	(Abraham et al., 2019)	Conceptual / theoretical	Conceptual / analytical paper		Conceptual quality rubric (transparency & theoretical grounding; abstract/metadata-based)	Low quality / high/unclear risk	Potential limitations (based on abstract/metadata): aim not clearly stated; limited theoretical/literature grounding reported; key concepts/construct definitions not explicit; argument/framework development steps not transparent; limitations/bias/ethics not discussed.	Agenda
2	Integrating Big Data in Public Sector Audit	(AFROSAI, 2020)	Grey literature / report	Report / grey source		AACODS-inspired rubric (authority/currency/coverage/accuracy/objectivity; metadata-based)	Low quality / high/unclear risk	Potential limitations (based on abstract/metadata): issuing authority/publisher not clearly indicated; scope/coverage not clear; evidence base/references not evident; limitations/trade-offs not discussed.	Agenda
3	Sustainable data governance in the era of global data security challenges in Nigeria: A narrative review	(Aguboshim et al., 2023)	Empirical study	Empirical (design not clearly stated)		MMAT-inspired reporting quality rubric (abstract/metadata-based)	Low quality / high/unclear risk	Potential limitations (based on abstract/metadata): research question/aim not clearly stated; sampling/participants not reported; analysis approach not reported; limitations/bias/ethics not discussed.	Agenda
4	Peran Manajemen Pelayanan Publik dalam Mewujudkan Pelayanan yang Efektif dan Efisien	(Akbar & Tjenreng, 2025)	Empirical study	Empirical (design not clearly stated)		MMAT-inspired reporting quality rubric (abstract/metadata-based)	Low quality / high/unclear risk	Potential limitations (based on abstract/metadata): research question/aim not clearly stated; data source not clearly described; sampling/participants not reported; analysis approach not reported; limitations/bias/ethics not discussed.	Agenda
5	Critical success factors for data governance: a theory building approach	(Alhassan, 2018)	Grey literature / report	Report / grey source		AACODS-inspired rubric (authority/currency/coverage/accuracy/objectivity; metadata-based)	Moderate quality / some risk	Potential limitations (based on abstract/metadata): scope/coverage not clear; evidence base/references not evident; limitations/trade-offs not discussed.	Tentative
6	Accounting data governance and its influence on financial report quality: Insights from commercial banks	(Alshehadeh et al., 2024)	Empirical study	Cross-sectional survey		MMAT-inspired reporting quality rubric (abstract/metadata-based)	High quality / low risk	Potential limitations (based on abstract/metadata): limitations/bias/ethics not discussed.	Robust
7	Analisis Aksesibilitas Website Pemerintah Provinsi Indonesia Sebagai Implementasi Corporate Digital Responsibility terhadap E-Government	(Amaliah et al., 2023)	Empirical study	Empirical (design not clearly stated)		MMAT-inspired reporting quality rubric (abstract/metadata-based)	Moderate quality / some risk	Potential limitations (based on abstract/metadata): research question/aim not clearly stated; sampling/participants not reported; limitations/bias/ethics not discussed.	Tentative
8	Beyond Digital Data and Information Technology: Conceptualizing Data-Driven Culture	(Anton et al., 2023)	Conceptual / theoretical	Conceptual / analytical paper		Conceptual quality rubric (transparency & theoretical grounding; abstract/metadata-based)	Low quality / high/unclear risk	Potential limitations (based on abstract/metadata): aim not clearly stated; limited theoretical/literature grounding reported; key concepts/construct definitions not explicit; argument/framework development steps not transparent; limitations/bias/ethics not discussed.	Agenda
9	Measuring public sector innovation	(Arundel & Schoonraad, 2023)	Unclear / mixed	Unclear		AACODS-inspired rubric (authority/currency/coverage/accuracy/objectivity; metadata-based)	Moderate quality / some risk	Potential limitations (based on abstract/metadata): scope/coverage not clear; evidence base/references not evident; limitations/trade-offs not discussed.	Tentative
10	Development of a Enhanced System Review for Public 19Agency Multi-Sectoral Integrated Data Systems	(Rodriguez, 2024)	Conceptual / theoretical	Conceptual / analytical paper		Conceptual quality rubric (transparency & theoretical grounding; abstract/metadata-based)	Low quality / high/unclear risk	Potential limitations (based on abstract/metadata): aim not clearly stated; limited theoretical/literature grounding reported; key concepts/construct definitions not explicit; limitations/bias/ethics not discussed.	Agenda
11	The Contribution of Data-Driven Technologies in Achieving the Sustainable Development Goals	(Bachmann et al., 2022)	Empirical study	Empirical (design not clearly stated)		MMAT-inspired reporting quality rubric (abstract/metadata-based)	Moderate quality / some risk	Potential limitations (based on abstract/metadata): research question/aim not clearly stated; sampling/participants not reported; limitations/bias/ethics not discussed.	Tentative
12	Towards a Common Data-Driven Culture: A Longitudinal Study of the Tensions and Emerging Solutions Involved in Becoming Data-Driven in a Large Public Sector Organization	(Barbala et al., 2023)	Grey literature / report	Report / grey source		AACODS-inspired rubric (authority/currency/coverage/accuracy/objectivity; metadata-based)	Moderate quality / some risk	Potential limitations (based on abstract/metadata): scope/coverage not clear; evidence base/references not evident; limitations/trade-offs not discussed.	Tentative
13	Data-Driven Development in Public Sector: How Agile Product Teams Maneuver Data Privacy Regulations	(Barbala et al., 2023)	Grey literature / report	Report / grey source		AACODS-inspired rubric (authority/currency/coverage/accuracy/objectivity; metadata-based)	Moderate quality / some risk	Potential limitations (based on abstract/metadata): scope/coverage not clear; evidence base/references not evident; limitations/trade-offs not discussed.	Tentative
14	May the advanced biometric electronic signature be applicable in public administration?	(Bartók & Erdősi, 2018)	Empirical study	Empirical (design not clearly stated)		MMAT-inspired reporting quality rubric (abstract/metadata-based)	Moderate quality / some risk	Potential limitations (based on abstract/metadata): research question/aim not clearly stated; sampling/participants not reported; analysis approach not reported.	Tentative
15	Co-planning & co-design as progress in the implementation of welfare services	(Becchetti et al., 2023)	Policy / legal / programmatic	Policy / legal analysis		AACODS-inspired rubric (authority/currency/coverage/accuracy/objectivity; metadata-based)	Low quality / high/unclear risk	Potential limitations (based on abstract/metadata): issuing authority/publisher not clearly indicated; scope/coverage not clear; evidence base/references not evident; limitations/trade-offs not discussed.	Agenda
16	Data Protection in Public Sector: Normative Analysis of Portuguese and Brazilian Legal Orders	(Bernardes et al., 2020)	Unclear / mixed	Unclear		AACODS-inspired rubric (authority/currency/coverage/accuracy/objectivity; metadata-based)	Moderate quality / some risk	Potential limitations (based on abstract/metadata): scope/coverage not clear; evidence base/references not evident; limitations/trade-offs not discussed.	Tentative
17	Factors influencing effective Information Management using information technology systems in a Public Sector Department	(Bessick, 2016)	Grey literature / report	Report / grey source		AACODS-inspired rubric (authority/currency/coverage/accuracy/objectivity; metadata-based)	Moderate quality / some risk	Potential limitations (based on abstract/metadata): evidence base/references not evident; limitations/trade-offs not discussed.	Tentative
18	Data Model Design to Support Data-Driven IT Governance Implementation	(Biagi & Russo, 2022)	Conceptual / theoretical	Conceptual review		Conceptual quality rubric (transparency & theoretical grounding; abstract/metadata-based)	Moderate quality / some risk	Potential limitations (based on abstract/metadata): aim not clearly stated; argument/framework development steps not transparent; limitations/bias/ethics not discussed.	Tentative
19	Cost-Effectiveness Analysis and Disability Discrimination	(Bognar, 2019)	Empirical study	Empirical (design not clearly stated)		MMAT-inspired reporting quality rubric (abstract/metadata-based)	Low quality / high/unclear risk	Potential limitations (based on abstract/metadata): research question/aim not clearly stated; data source not clearly described; sampling/participants not reported; limitations/bias/ethics not discussed.	Agenda
20	Digital Signature Implementation as a New Smart Governance Model	(Budiarti et al., 2020)	Empirical study	Empirical (design not clearly stated)		MMAT-inspired reporting quality rubric (abstract/metadata-based)	Moderate quality / some risk	Potential limitations (based on abstract/metadata): research question/aim not clearly stated; sampling/participants not reported; limitations/bias/ethics not discussed.	Tentative
21	Development of scientific, technological and innovation space in Ukraine and EU countries	(Buhai & Koltun, 2021)	Empirical study	Empirical (design not clearly stated)		MMAT-inspired reporting quality rubric (abstract/metadata-based)	Low quality / high/unclear risk	Potential limitations (based on abstract/metadata): research question/aim not clearly stated; data source not clearly described; sampling/participants not reported; analysis approach not reported; limitations/bias/ethics not discussed.	Agenda
22	Managing public sector data: National challenges in the context of the European Union’s new data governance models	(Buttow & Weerts, 2024)	Policy / legal / programmatic	Policy / legal analysis		AACODS-inspired rubric (authority/currency/coverage/accuracy/objectivity; metadata-based)	Moderate quality / some risk	Potential limitations (based on abstract/metadata): issuing authority/publisher not clearly indicated; limitations/trade-offs not discussed.	Tentative
23	Interorganizational collaboration in public health data sharing	(Casey et al., 2016)	Empirical study	Mixed methods		MMAT-inspired reporting quality rubric (abstract/metadata-based)	High quality / low risk	Potential limitations (based on abstract/metadata): sampling/participants not reported.	Robust
24	Service evaluation and development: experience of a paediatric disability team	(Cass & Kugler, 1999)	Empirical study	Empirical (design not clearly stated)		MMAT-inspired reporting quality rubric (abstract/metadata-based)	Low quality / high/unclear risk	Potential limitations (based on abstract/metadata): research question/aim not clearly stated; data source not clearly described; sampling/participants not reported; analysis approach not reported.	Agenda
25	Data governance for public transparency	(Cerrillo-Martínez & Casadesús-de-Mingo, 2021)	Empirical study	Empirical (design not clearly stated)		MMAT-inspired reporting quality rubric (abstract/metadata-based)	Moderate quality / some risk	Potential limitations (based on abstract/metadata): research question/aim not clearly stated; sampling/participants not reported; limitations/bias/ethics not discussed.	Tentative
26	Data Ownership and Digital Governance: Promoting Enterprise Cooperation and Sustainable Development	(Chen, 2024)	Conceptual / theoretical	Conceptual / analytical paper		Conceptual quality rubric (transparency & theoretical grounding; abstract/metadata-based)	Low quality / high/unclear risk	Potential limitations (based on abstract/metadata): aim not clearly stated; limited theoretical/literature grounding reported; key concepts/construct definitions not explicit; argument/framework development steps not transparent; limitations/bias/ethics not discussed.	Agenda
27	Ethics Management in the Public Sector	(Choi, 2023)	Grey literature / report	Report / grey source		AACODS-inspired rubric (authority/currency/coverage/accuracy/objectivity; metadata-based)	Moderate quality / some risk	Potential limitations (based on abstract/metadata): evidence base/references not evident; limitations/trade-offs not discussed.	Tentative
28	Holding services to account	(Clegg, 2008)	Policy / legal / programmatic	Policy / legal analysis		AACODS-inspired rubric (authority/currency/coverage/accuracy/objectivity; metadata-based)	Moderate quality / some risk	Potential limitations (based on abstract/metadata): issuing authority/publisher not clearly indicated; scope/coverage not clear; evidence base/references not evident.	Tentative
29	A blueprint for enduring human services cross-jurisdictional data linkage, adapted to achieving outcomes for people with disability	(Cottee et al., 2022)	Empirical study	Empirical (design not clearly stated)		MMAT-inspired reporting quality rubric (abstract/metadata-based)	Moderate quality / some risk	Potential limitations (based on abstract/metadata): sampling/participants not reported; analysis approach not reported; limitations/bias/ethics not discussed.	Tentative
30	The influence of organizational culture on information governance effectiveness	(Daneshmandnia, 2019)	Empirical study	Qualitative (interviews/focus groups)		MMAT-inspired reporting quality rubric (abstract/metadata-based)	High quality / low risk	No major reporting gaps flagged in abstract/metadata.	Robust
31	Improving Data Governance in Large Organizations through Ontology and Linked Data	(DeStefano et al., 2016)	Unclear / mixed	Unclear		AACODS-inspired rubric (authority/currency/coverage/accuracy/objectivity; metadata-based)	Moderate quality / some risk	Potential limitations (based on abstract/metadata): scope/coverage not clear; evidence base/references not evident; limitations/trade-offs not discussed.	Tentative
32	Organizational culture, technological capacity, and data-driven decision-making: Basis for HEI innovation framework	(Dimaano, 2024)	Conceptual / theoretical	Conceptual / analytical paper		Conceptual quality rubric (transparency & theoretical grounding; abstract/metadata-based)	Low quality / high/unclear risk	Potential limitations (based on abstract/metadata): aim not clearly stated; limited theoretical/literature grounding reported; key concepts/construct definitions not explicit; argument/framework development steps not transparent; limitations/bias/ethics not discussed.	Agenda
33	The impact of audit data analytics on audit quality and audit review continuity in Thailand	(Ditkaew & Suttipun, 2023)	Empirical study	Cross-sectional survey		MMAT-inspired reporting quality rubric (abstract/metadata-based)	Moderate quality / some risk	Potential limitations (based on abstract/metadata): sampling/participants not reported; limitations/bias/ethics not discussed.	Tentative
34	Medication oversight, governance, and administration in intellectual disability services: legislative limbo	(Duckworth & Wilson, 2022)	Unclear / mixed	Unclear		AACODS-inspired rubric (authority/currency/coverage/accuracy/objectivity; metadata-based)	Low quality / high/unclear risk	Potential limitations (based on abstract/metadata): issuing authority/publisher not clearly indicated; scope/coverage not clear; evidence base/references not evident; limitations/trade-offs not discussed.	Agenda
35	The Role of Data Governance in the Development of Inclusive Smart Cities	(Eke & Ebohon, 2020)	Conceptual / theoretical	Conceptual / analytical paper		Conceptual quality rubric (transparency & theoretical grounding; abstract/metadata-based)	Low quality / high/unclear risk	Potential limitations (based on abstract/metadata): aim not clearly stated; limited theoretical/literature grounding reported; argument/framework development steps not transparent; limitations/bias/ethics not discussed.	Agenda
36	Increasing Data Equity Through Accessibility	(Elavsky et al., 2022)	Policy / legal / programmatic	Policy / legal analysis		AACODS-inspired rubric (authority/currency/coverage/accuracy/objectivity; metadata-based)	Moderate quality / some risk	Potential limitations (based on abstract/metadata): issuing authority/publisher not clearly indicated; scope/coverage not clear; limitations/trade-offs not discussed.	Tentative
37	Towards a Public Sector Data Culture: Data as an Individual and Communal Resource in Progressing Democracy	(Falk, 2021)	Policy / legal / programmatic	Policy / legal analysis		AACODS-inspired rubric (authority/currency/coverage/accuracy/objectivity; metadata-based)	High quality / low risk	Potential limitations (based on abstract/metadata): limitations/trade-offs not discussed.	Robust
38	Improved Access and Participation for People with disabilities in Local Governance	(Fontanilla-Pimentel, 2020)	Empirical study	Qualitative (interviews/focus groups)		MMAT-inspired reporting quality rubric (abstract/metadata-based)	Moderate quality / some risk	Potential limitations (based on abstract/metadata): research question/aim not clearly stated; limitations/bias/ethics not discussed.	Tentative
39	Monitoring Disability Policies and Legislation towards Effective Exercise of Rights to Equality and Inclusive Access for People with disabilities: The Case of the Quebec Model	(Fougeyrollas & Grenier, 2018)	Policy / legal / programmatic	Policy / legal analysis		AACODS-inspired rubric (authority/currency/coverage/accuracy/objectivity; metadata-based)	Moderate quality / some risk	Potential limitations (based on abstract/metadata): issuing authority/publisher not clearly indicated; scope/coverage not clear.	Tentative
40	Data literacy and the UK government [report]: This report aims to map the UK government’s activity on ‘data literacy’, as part of the ODI’s work supporting the development of the UK’s data economy	(Freeguard et al., 2022)	Grey literature / report	Report / grey source		AACODS-inspired rubric (authority/currency/coverage/accuracy/objectivity; metadata-based)	Low quality / high/unclear risk	Potential limitations (based on abstract/metadata): issuing authority/publisher not clearly indicated; scope/coverage not clear; evidence base/references not evident; limitations/trade-offs not discussed.	Agenda
41	Public Health Ethics and Disability: Centering Disability Justice	(Gaventa et al., 2021)	Unclear / mixed	Unclear		AACODS-inspired rubric (authority/currency/coverage/accuracy/objectivity; metadata-based)	Moderate quality / some risk	Potential limitations (based on abstract/metadata): scope/coverage not clear; evidence base/references not evident; limitations/trade-offs not discussed.	Tentative
42	Digital tools in enhancing public services delivery	(Gavrilă, 2024)	Empirical study	Cross-sectional survey		MMAT-inspired reporting quality rubric (abstract/metadata-based)	Moderate quality / some risk	Potential limitations (based on abstract/metadata): analysis approach not reported; limitations/bias/ethics not discussed.	Tentative
43	Optimizing the Time Costs of Passenger Transport of People with Disabilities	(Gogiashvili et al., 2019)	Unclear / mixed	Unclear		AACODS-inspired rubric (authority/currency/coverage/accuracy/objectivity; metadata-based)	Low quality / high/unclear risk	Potential limitations (based on abstract/metadata): issuing authority/publisher not clearly indicated; scope/coverage not clear; evidence base/references not evident; limitations/trade-offs not discussed.	Agenda
44	Disability Data Justice from the Ground Up: A Practice-Led, Participatory Co-Design Approach to Building an AI Search Engine and Data Repository for Local, National, and Transnational Disability Organizations	(Gorman, 2023)	Empirical study	Experimental / quasi-experimental		MMAT-inspired reporting quality rubric (abstract/metadata-based)	Moderate quality / some risk	Potential limitations (based on abstract/metadata): research question/aim not clearly stated; sampling/participants not reported; analysis approach not reported.	Tentative
45	Joint Commissioning: Searching for Stability in an Unstable World	(Greig, 1997)	Conceptual / theoretical	Conceptual / analytical paper		Conceptual quality rubric (transparency & theoretical grounding; abstract/metadata-based)	Moderate quality / some risk	Potential limitations (based on abstract/metadata): aim not clearly stated; limited theoretical/literature grounding reported; limitations/bias/ethics not discussed.	Tentative
46	Using the Capability Approach to Review the National Legislative Frameworks for Support Services for People with disabilities in Four Countries in Asia (S08)	(Gupta et al., 2022)	Policy / legal / programmatic	Policy / legal analysis		AACODS-inspired rubric (authority/currency/coverage/accuracy/objectivity; metadata-based)	Low quality / high/unclear risk	Potential limitations (based on abstract/metadata): issuing authority/publisher not clearly indicated; scope/coverage not clear; evidence base/references not evident; limitations/trade-offs not discussed.	Agenda
47	Client’s Satisfaction With Disability care Services Available in a Selected District in Bangladesh	(Habib et al., 2017)	Unclear / mixed	Unclear		AACODS-inspired rubric (authority/currency/coverage/accuracy/objectivity; metadata-based)	Low quality / high/unclear risk	Potential limitations (based on abstract/metadata): issuing authority/publisher not clearly indicated; scope/coverage not clear; evidence base/references not evident; limitations/trade-offs not discussed.	Agenda
48	ICT Accessibility for People with disabilities	(Hadzovic et al., 2022)	Unclear / mixed	Unclear		AACODS-inspired rubric (authority/currency/coverage/accuracy/objectivity; metadata-based)	Moderate quality / some risk	Potential limitations (based on abstract/metadata): scope/coverage not clear; evidence base/references not evident; limitations/trade-offs not discussed.	Tentative
49	Evaluation of Services For People with disabilities at The Office of Population and Civil Registry Services, Enrekang District	(Hairia et al., 2024)	Empirical study	Qualitative (interviews/focus groups)		MMAT-inspired reporting quality rubric (abstract/metadata-based)	Moderate quality / some risk	Potential limitations (based on abstract/metadata): research question/aim not clearly stated; limitations/bias/ethics not discussed.	Tentative
50	The Role of Governance, Leadership in Public Sector Organizations: A Case Study in the UAE	(Halim et al., 2023)	Empirical study	Empirical (design not clearly stated)		MMAT-inspired reporting quality rubric (abstract/metadata-based)	Low quality / high/unclear risk	Potential limitations (based on abstract/metadata): research question/aim not clearly stated; data source not clearly described; sampling/participants not reported; analysis approach not reported; limitations/bias/ethics not discussed.	Agenda
51	Master Data Identification in Public Sector Organisations	(Haneem et al., 2016)	Unclear / mixed	Unclear		AACODS-inspired rubric (authority/currency/coverage/accuracy/objectivity; metadata-based)	Low quality / high/unclear risk	Potential limitations (based on abstract/metadata): issuing authority/publisher not clearly indicated; scope/coverage not clear; evidence base/references not evident; limitations/trade-offs not discussed.	Agenda
52	Determinants of master data management adoption by local government organizations: An empirical study	(Haneem et al., 2019)	Unclear / mixed	Unclear		AACODS-inspired rubric (authority/currency/coverage/accuracy/objectivity; metadata-based)	Low quality / high/unclear risk	Potential limitations (based on abstract/metadata): issuing authority/publisher not clearly indicated; scope/coverage not clear; evidence base/references not evident; limitations/trade-offs not discussed.	Agenda
53	The Determinant Factors in Utilizing Electronic Signature Using the TAM and TOE Framework	(Haryanto et al., 2020)	Conceptual / theoretical	Conceptual / analytical paper		Conceptual quality rubric (transparency & theoretical grounding; abstract/metadata-based)	Low quality / high/unclear risk	Potential limitations (based on abstract/metadata): aim not clearly stated; limited theoretical/literature grounding reported; key concepts/construct definitions not explicit; argument/framework development steps not transparent; limitations/bias/ethics not discussed.	Agenda
54	Big Data and the United Nations Sustainable Development Goals (UN SDGs) at a Glance	(Hassani et al., 2021)	Conceptual / theoretical	Conceptual / analytical paper		Conceptual quality rubric (transparency & theoretical grounding; abstract/metadata-based)	Low quality / high/unclear risk	Potential limitations (based on abstract/metadata): aim not clearly stated; limited theoretical/literature grounding reported; key concepts/construct definitions not explicit; argument/framework development steps not transparent; limitations/bias/ethics not discussed.	Agenda
55	The Public Trust in Data	(Huq, 2021)	Unclear / mixed	Unclear		AACODS-inspired rubric (authority/currency/coverage/accuracy/objectivity; metadata-based)	Low quality / high/unclear risk	Potential limitations (based on abstract/metadata): issuing authority/publisher not clearly indicated; scope/coverage not clear; evidence base/references not evident; limitations/trade-offs not discussed.	Agenda
56	Influences on Public Sector Employees’ Embrace of Open Government Data: A Step Forward in Data-Based Administration	(Hwang & Lee, 2024)	Empirical study	Cross-sectional survey		MMAT-inspired reporting quality rubric (abstract/metadata-based)	Low quality / high/unclear risk	Potential limitations (based on abstract/metadata): research question/aim not clearly stated; sampling/participants not reported; analysis approach not reported; limitations/bias/ethics not discussed.	Agenda
57	Study of accessibility costs and satisfaction comparing a MAS unit incorporated in a Hospital versus a theoretical model in a peripheral centre	(Ibáñez et al., 2011)	Conceptual / theoretical	Conceptual / analytical paper		Conceptual quality rubric (transparency & theoretical grounding; abstract/metadata-based)	Low quality / high/unclear risk	Potential limitations (based on abstract/metadata): aim not clearly stated; limited theoretical/literature grounding reported; key concepts/construct definitions not explicit; argument/framework development steps not transparent; limitations/bias/ethics not discussed.	Agenda
58	Development Overview of Big Data Audits Performed by Supreme Audit Institutions from 2016 to 2021	(INTOSAI, 2022)	Grey literature / report	Report / grey source		AACODS-inspired rubric (authority/currency/coverage/accuracy/objectivity; metadata-based)	Low quality / high/unclear risk	Potential limitations (based on abstract/metadata): issuing authority/publisher not clearly indicated; scope/coverage not clear; evidence base/references not evident; limitations/trade-offs not discussed.	Agenda
59	Public Service Innovation for Public Transportation to Disabilities by Difa City Tour, Yogyakar City	(Iqbal & Tri Anggraini, 2019)	Empirical study	Qualitative (interviews/focus groups)		MMAT-inspired reporting quality rubric (abstract/metadata-based)	Moderate quality / some risk	Potential limitations (based on abstract/metadata): data source not clearly described; analysis approach not reported; limitations/bias/ethics not discussed.	Tentative
60	Physical disability in the NHS: an audit	(James & Stead, 1995)	Empirical study	Empirical (design not clearly stated)		MMAT-inspired reporting quality rubric (abstract/metadata-based)	Low quality / high/unclear risk	Potential limitations (based on abstract/metadata): research question/aim not clearly stated; data source not clearly described; sampling/participants not reported; analysis approach not reported; limitations/bias/ethics not discussed.	Agenda
61	Realizing Inclusive Public Services	(Iswanto, 2022)	Empirical study	Empirical (design not clearly stated)		MMAT-inspired reporting quality rubric (abstract/metadata-based)	Low quality / high/unclear risk	Potential limitations (based on abstract/metadata): data source not clearly described; sampling/participants not reported; analysis approach not reported; limitations/bias/ethics not discussed.	Agenda
62	Data sustainability: Data governance in data infrastructures across technological and human generations	(Jarvenpaa & Essén, 2023)	Unclear / mixed	Unclear		AACODS-inspired rubric (authority/currency/coverage/accuracy/objectivity; metadata-based)	Low quality / high/unclear risk	Potential limitations (based on abstract/metadata): issuing authority/publisher not clearly indicated; scope/coverage not clear; evidence base/references not evident; limitations/trade-offs not discussed.	Agenda
63	The challenge of web accessibility: an evaluation of selected government websites and service portals of high, middle and low-income countries	(Jordanoski & Meyerhoff Nielsen, 2023)	Empirical study	Empirical (design not clearly stated)		MMAT-inspired reporting quality rubric (abstract/metadata-based)	Low quality / high/unclear risk	Potential limitations (based on abstract/metadata): research question/aim not clearly stated; data source not clearly described; sampling/participants not reported; analysis approach not reported; limitations/bias/ethics not discussed.	Agenda
64	Using popular culture in professional education to foster critical curiosity and learning	(Jubas, 2023)	Unclear / mixed	Unclear		AACODS-inspired rubric (authority/currency/coverage/accuracy/objectivity; metadata-based)	Low quality / high/unclear risk	Potential limitations (based on abstract/metadata): issuing authority/publisher not clearly indicated; scope/coverage not clear; evidence base/references not evident; limitations/trade-offs not discussed.	Agenda
65	Users’ Satisfaction and Perception on Accessibility of Public Buildings in Putrajaya: Access Audit Study	(Kadir & Jamaludin, 2012)	Unclear / mixed	Unclear		AACODS-inspired rubric (authority/currency/coverage/accuracy/objectivity; metadata-based)	Low quality / high/unclear risk	Potential limitations (based on abstract/metadata): issuing authority/publisher not clearly indicated; scope/coverage not clear; evidence base/references not evident; limitations/trade-offs not discussed.	Agenda
66	Literature Review on Metadata Governance	(Kaur et al., 2023)	Conceptual / theoretical	Conceptual review		Conceptual quality rubric (transparency & theoretical grounding; abstract/metadata-based)	Moderate quality / some risk	Potential limitations (based on abstract/metadata): aim not clearly stated; argument/framework development steps not transparent; limitations/bias/ethics not discussed.	Tentative
67	Open Government Data Use by the Public Sector - an Overview of its Benefits, Barriers, Drivers, and Enablers	(Kawashita et al., 2022)	Unclear / mixed	Unclear		AACODS-inspired rubric (authority/currency/coverage/accuracy/objectivity; metadata-based)	Low quality / high/unclear risk	Potential limitations (based on abstract/metadata): issuing authority/publisher not clearly indicated; scope/coverage not clear; evidence base/references not evident; limitations/trade-offs not discussed.	Agenda
68	Digital Accessibility as an Essential Element of an Inclusive Organization	(Krok, 2024)	Unclear / mixed	Unclear		AACODS-inspired rubric (authority/currency/coverage/accuracy/objectivity; metadata-based)	Moderate quality / some risk	Potential limitations (based on abstract/metadata): scope/coverage not clear; evidence base/references not evident; limitations/trade-offs not discussed.	Tentative
69	A Study on the Digital Informatization Level and Human Relationship Satisfaction Level of Disabled Persons	(Lee et al., 2020)	Unclear / mixed	Unclear		AACODS-inspired rubric (authority/currency/coverage/accuracy/objectivity; metadata-based)	Low quality / high/unclear risk	Potential limitations (based on abstract/metadata): issuing authority/publisher not clearly indicated; scope/coverage not clear; evidence base/references not evident; limitations/trade-offs not discussed.	Agenda
70	Trust consistency in public data games on complex networks	(Li et al., 2021)	Unclear / mixed	Unclear		AACODS-inspired rubric (authority/currency/coverage/accuracy/objectivity; metadata-based)	Low quality / high/unclear risk	Potential limitations (based on abstract/metadata): issuing authority/publisher not clearly indicated; scope/coverage not clear; evidence base/references not evident; limitations/trade-offs not discussed.	Agenda
71	The digital era and public sector reforms: Transformation or new tools for competing values?	(Lindquist, 2022)	Conceptual / theoretical	Conceptual / analytical paper		Conceptual quality rubric (transparency & theoretical grounding; abstract/metadata-based)	Low quality / high/unclear risk	Potential limitations (based on abstract/metadata): aim not clearly stated; limited theoretical/literature grounding reported; argument/framework development steps not transparent; limitations/bias/ethics not discussed.	Agenda
72	Public ICT access and use for people with disabilities (PWDs): a pilot study of public inclusive design	(Long & Wai Michael Siu, 2023)	Policy / legal / programmatic	Policy / legal analysis		AACODS-inspired rubric (authority/currency/coverage/accuracy/objectivity; metadata-based)	Low quality / high/unclear risk	Potential limitations (based on abstract/metadata): issuing authority/publisher not clearly indicated; scope/coverage not clear; evidence base/references not evident; limitations/trade-offs not discussed.	Agenda
73	Capacity Building and Advocacy to Promote the Digital Accessibility Rights of People with disabilities	(Loutfy, 2022)	Policy / legal / programmatic	Policy / legal analysis		AACODS-inspired rubric (authority/currency/coverage/accuracy/objectivity; metadata-based)	Moderate quality / some risk	Potential limitations (based on abstract/metadata): issuing authority/publisher not clearly indicated; limitations/trade-offs not discussed.	Tentative
74	Inter-agency information sharing for Chinese e-government development: a comparison between vertical and horizontal dimensions	(Ma et al., 2022)	Unclear / mixed	Unclear		AACODS-inspired rubric (authority/currency/coverage/accuracy/objectivity; metadata-based)	Low quality / high/unclear risk	Potential limitations (based on abstract/metadata): issuing authority/publisher not clearly indicated; scope/coverage not clear; evidence base/references not evident; limitations/trade-offs not discussed.	Agenda
75	The Role of AI in the Public Sector (A10)	(Madupati, 2024)	Unclear / mixed	Unclear		AACODS-inspired rubric (authority/currency/coverage/accuracy/objectivity; metadata-based)	Moderate quality / some risk	Potential limitations (based on abstract/metadata): issuing authority/publisher not clearly indicated; evidence base/references not evident; limitations/trade-offs not discussed.	Tentative
76	Advancing Governance: Role of Data Analytics in Driving Evidence-Based Decision-Making in Public Administration	(Magakwe, 2025)	Unclear / mixed	Unclear		AACODS-inspired rubric (authority/currency/coverage/accuracy/objectivity; metadata-based)	High quality / low risk	Potential limitations (based on abstract/metadata): limitations/trade-offs not discussed.	Robust
77	Disability management in the public service: the case of the Gauteng Provincial Administration	(Mahlangu, 2009)	Grey literature / report	Report / grey source		AACODS-inspired rubric (authority/currency/coverage/accuracy/objectivity; metadata-based)	Moderate quality / some risk	Potential limitations (based on abstract/metadata): scope/coverage not clear; evidence base/references not evident; limitations/trade-offs not discussed.	Tentative
78	The role of data and information security governance in protecting public sector data and information assets in national government in South Africa (A03)	(Masilela & Nel, 2021)	Unclear / mixed	Unclear		AACODS-inspired rubric (authority/currency/coverage/accuracy/objectivity; metadata-based)	Low quality / high/unclear risk	Potential limitations (based on abstract/metadata): issuing authority/publisher not clearly indicated; scope/coverage not clear; evidence base/references not evident; limitations/trade-offs not discussed.	Agenda
79	Making public service delivery more accessible to people with disabilities: The South African government narrative (S04)	(Matyana & Thusi, 2023)	Empirical study	Empirical (design not clearly stated)		MMAT-inspired reporting quality rubric (abstract/metadata-based)	Low quality / high/unclear risk	Potential limitations (based on abstract/metadata): research question/aim not clearly stated; sampling/participants not reported; analysis approach not reported; limitations/bias/ethics not discussed.	Agenda
80	Effective Practices for Interagency Data Sharing: Insights from Collaborative Research in a Regional Intervention	(McGuirk et al., 2015)	Policy / legal / programmatic	Policy / legal analysis		AACODS-inspired rubric (authority/currency/coverage/accuracy/objectivity; metadata-based)	High quality / low risk	Potential limitations (based on abstract/metadata): scope/coverage not clear.	Robust
81	Logistic Regression and Predictive Analysis in Public Services of AI Strategies	(Mittal & Gautam, 2023)	Empirical study	Empirical (design not clearly stated)		MMAT-inspired reporting quality rubric (abstract/metadata-based)	Moderate quality / some risk	Potential limitations (based on abstract/metadata): sampling/participants not reported; analysis approach not reported; limitations/bias/ethics not discussed.	Tentative
82	Satisfaction of clients with disabilities with services offered at primary health care centres in Ndola, Zambia	(Mlenzana & Mwansa, 2012)	Empirical study	Cross-sectional survey		MMAT-inspired reporting quality rubric (abstract/metadata-based)	Moderate quality / some risk	Potential limitations (based on abstract/metadata): research question/aim not clearly stated; analysis approach not reported; limitations/bias/ethics not discussed.	Tentative
83	Tourism and disability. A review of cost-effectiveness	(Morad, 2007)	Conceptual / theoretical	Conceptual / analytical paper		Conceptual quality rubric (transparency & theoretical grounding; abstract/metadata-based)	Low quality / high/unclear risk	Potential limitations (based on abstract/metadata): aim not clearly stated; limited theoretical/literature grounding reported; key concepts/construct definitions not explicit; argument/framework development steps not transparent; limitations/bias/ethics not discussed.	Agenda
84	Accessibility Compliance for E-Government Websites: Laws, Standards, and Evaluation Technology	(Moreno & Martínez, 2019)	Empirical study	Cross-sectional survey		MMAT-inspired reporting quality rubric (abstract/metadata-based)	Moderate quality / some risk	Potential limitations (based on abstract/metadata): sampling/participants not reported; analysis approach not reported; limitations/bias/ethics not discussed.	Tentative
85	Data-Driven Organizations	(Münter, 2024)	Unclear / mixed	Unclear		AACODS-inspired rubric (authority/currency/coverage/accuracy/objectivity; metadata-based)	Moderate quality / some risk	Potential limitations (based on abstract/metadata): scope/coverage not clear; evidence base/references not evident; limitations/trade-offs not discussed.	Tentative
86	Enhancing Service Efficiency and Accessibility for People with disabilities: An Information Management System with SMS Notification in Libertad, Antique	(Nemesio P. Regidor et al., 2024)	Empirical study	Empirical (design not clearly stated)		MMAT-inspired reporting quality rubric (abstract/metadata-based)	Moderate quality / some risk	Potential limitations (based on abstract/metadata): research question/aim not clearly stated; sampling/participants not reported; analysis approach not reported.	Tentative
87	Digital Leadership in the Public Sector-Systematic Literature Review: Systematic literature review	(Nuryadin et al., 2023)	Policy / legal / programmatic	Policy / legal analysis		AACODS-inspired rubric (authority/currency/coverage/accuracy/objectivity; metadata-based)	Moderate quality / some risk	Potential limitations (based on abstract/metadata): evidence base/references not evident; limitations/trade-offs not discussed.	Tentative
88	A data-driven public sector: Enabling the strategic use of data for productive, inclusive and trustworthy governance	(OECD, 2019a)	Grey literature / report	Report / grey source		AACODS-inspired rubric (authority/currency/coverage/accuracy/objectivity; metadata-based)	Low quality / high/unclear risk	Potential limitations (based on abstract/metadata): issuing authority/publisher not clearly indicated; scope/coverage not clear; evidence base/references not evident; limitations/trade-offs not discussed.	Agenda
89	Pelayanan Publik oleh Dinas Kependudukan dan Pencatatan Sipil Kota Tangerang terhadap Penyandang Disabilitas	(Oktavianes et al., 2024)	Empirical study	Qualitative (interviews/focus groups)		MMAT-inspired reporting quality rubric (abstract/metadata-based)	High quality / low risk	No major reporting gaps flagged in abstract/metadata.	Robust
90	Big Data Management and Analytics for Disability Datasets	(Pan et al., 2018)	Unclear / mixed	Unclear		AACODS-inspired rubric (authority/currency/coverage/accuracy/objectivity; metadata-based)	Moderate quality / some risk	Potential limitations (based on abstract/metadata): scope/coverage not clear; evidence base/references not evident; limitations/trade-offs not discussed.	Tentative
91	eInclusion: Policies and Concepts Regarding People with disabilities – Considerations about Brazil and Portugal	(Paraguay, 2011)	Unclear / mixed	Unclear		AACODS-inspired rubric (authority/currency/coverage/accuracy/objectivity; metadata-based)	Moderate quality / some risk	Potential limitations (based on abstract/metadata): scope/coverage not clear; evidence base/references not evident; limitations/trade-offs not discussed.	Tentative
92	Public Health Information Standard Data Quality and Governance	(Paramita, 2023)	Empirical study	Empirical (design not clearly stated)		MMAT-inspired reporting quality rubric (abstract/metadata-based)	Moderate quality / some risk	Potential limitations (based on abstract/metadata): sampling/participants not reported; analysis approach not reported; limitations/bias/ethics not discussed.	Tentative
93	Multi-scale governance and data for sustainable development	(Pastor-Escuredo et al., 2022)	Policy / legal / programmatic	Policy / legal analysis		AACODS-inspired rubric (authority/currency/coverage/accuracy/objectivity; metadata-based)	Moderate quality / some risk	Potential limitations (based on abstract/metadata): issuing authority/publisher not clearly indicated; scope/coverage not clear; limitations/trade-offs not discussed.	Tentative
94	Regulatory And Legal Provision of Social Rehabilitation of People with disabilities	(Pesotska, 2022)	Policy / legal / programmatic	Policy / legal analysis		AACODS-inspired rubric (authority/currency/coverage/accuracy/objectivity; metadata-based)	Moderate quality / some risk	Potential limitations (based on abstract/metadata): issuing authority/publisher not clearly indicated; scope/coverage not clear; limitations/trade-offs not discussed.	Tentative
95	Data Trusts, Health Data, and the Professionalization of Data Management	(Porcaro, 2019)	Unclear / mixed	Unclear		AACODS-inspired rubric (authority/currency/coverage/accuracy/objectivity; metadata-based)	Low quality / high/unclear risk	Potential limitations (based on abstract/metadata): issuing authority/publisher not clearly indicated; scope/coverage not clear; evidence base/references not evident; limitations/trade-offs not discussed.	Agenda
96	Inclusive Disability Empowerment: Utilization of Digital Applications in Accessing Information for People with Disabilities	(Pudrianisa et al., 2024)	Empirical study	Qualitative (interviews/focus groups)		MMAT-inspired reporting quality rubric (abstract/metadata-based)	Moderate quality / some risk	Potential limitations (based on abstract/metadata): analysis approach not reported; limitations/bias/ethics not discussed.	Tentative
97	Leadership and culture of data governance for the achievement of higher education goals (Case study: Indonesia University of Education)	(Putro et al., 2016)	Empirical study	Empirical (design not clearly stated)		MMAT-inspired reporting quality rubric (abstract/metadata-based)	Low quality / high/unclear risk	Potential limitations (based on abstract/metadata): research question/aim not clearly stated; data source not clearly described; sampling/participants not reported; analysis approach not reported; limitations/bias/ethics not discussed.	Agenda
98	Optimizing User Satisfaction: Exploring the Impact of Website Quality on Low Vision Disabled Students' Satisfaction through User Experience as a Mediating Variable	(Rahmah et al., 2024)	Empirical study	Cross-sectional survey		MMAT-inspired reporting quality rubric (abstract/metadata-based)	High quality / low risk	Potential limitations (based on abstract/metadata): research question/aim not clearly stated.	Robust
99	Impact of Leadership and Learning Culture on Knowledge Management in Public Organizations	(Rasool, 2021)	Unclear / mixed	Unclear		AACODS-inspired rubric (authority/currency/coverage/accuracy/objectivity; metadata-based)	Low quality / high/unclear risk	Potential limitations (based on abstract/metadata): issuing authority/publisher not clearly indicated; scope/coverage not clear; evidence base/references not evident; limitations/trade-offs not discussed.	Agenda
100	Digital corporate communication and public sector organizations	(Reinikainen & Valentini, 2023)	Unclear / mixed	Unclear		AACODS-inspired rubric (authority/currency/coverage/accuracy/objectivity; metadata-based)	Moderate quality / some risk	Potential limitations (based on abstract/metadata): scope/coverage not clear; evidence base/references not evident; limitations/trade-offs not discussed.	Tentative
101	Using Design Experiment Processes to Adjust Money Habits of Adults with Disabilities	(Rodriguez et al., 2024)	Conceptual / theoretical	Conceptual / analytical paper		Conceptual quality rubric (transparency & theoretical grounding; abstract/metadata-based)	Low quality / high/unclear risk	Potential limitations (based on abstract/metadata): aim not clearly stated; limited theoretical/literature grounding reported; key concepts/construct definitions not explicit; limitations/bias/ethics not discussed.	Agenda
102	Disability data & its situational and contextual irrationalities in the Global South	(Rohman et al., 2023)	Policy / legal / programmatic	Policy / legal analysis		AACODS-inspired rubric (authority/currency/coverage/accuracy/objectivity; metadata-based)	Moderate quality / some risk	Potential limitations (based on abstract/metadata): issuing authority/publisher not clearly indicated; scope/coverage not clear; limitations/trade-offs not discussed.	Tentative
103	Accessibility of Public Services for People with disabilities at the Makassar City Social Service	(Sakawati et al., 2022)	Empirical study	Qualitative (interviews/focus groups)		MMAT-inspired reporting quality rubric (abstract/metadata-based)	Moderate quality / some risk	Potential limitations (based on abstract/metadata): research question/aim not clearly stated; limitations/bias/ethics not discussed.	Tentative
104	Towards a Data Governance Model for Enhanced Data Quality Management: A study of Public Sector Organizations in Guyana	(Sarran & Karim, 2024)	Empirical study	Qualitative (interviews/focus groups)		MMAT-inspired reporting quality rubric (abstract/metadata-based)	Moderate quality / some risk	Potential limitations (based on abstract/metadata): research question/aim not clearly stated; limitations/bias/ethics not discussed.	Tentative
105	Digital Transformation of Public Sector Governance With IT Service Management–A Pilot Study	(Sarwar et al., 2023)	Unclear / mixed	Unclear		AACODS-inspired rubric (authority/currency/coverage/accuracy/objectivity; metadata-based)	Low quality / high/unclear risk	Potential limitations (based on abstract/metadata): issuing authority/publisher not clearly indicated; scope/coverage not clear; evidence base/references not evident; limitations/trade-offs not discussed.	Agenda
106	Big data analytics-based auditing adoption in public sector: Indonesian evidence	(Saud et al., 2025)	Unclear / mixed	Unclear		AACODS-inspired rubric (authority/currency/coverage/accuracy/objectivity; metadata-based)	Low quality / high/unclear risk	Potential limitations (based on abstract/metadata): issuing authority/publisher not clearly indicated; scope/coverage not clear; evidence base/references not evident; limitations/trade-offs not discussed.	Agenda
107	Data Governance, Privacy, and Ethics	(Schubert & Barrett, 2024)	Conceptual / theoretical	Conceptual / analytical paper		Conceptual quality rubric (transparency & theoretical grounding; abstract/metadata-based)	Low quality / high/unclear risk	Potential limitations (based on abstract/metadata): aim not clearly stated; limited theoretical/literature grounding reported; argument/framework development steps not transparent; limitations/bias/ethics not discussed.	Agenda
108	Data literacy in the public sector	(Seibold, 2024)	Unclear / mixed	Unclear		AACODS-inspired rubric (authority/currency/coverage/accuracy/objectivity; metadata-based)	High quality / low risk	Potential limitations (based on abstract/metadata): limitations/trade-offs not discussed.	Robust
109	Data Access Governance	(Shabani et al., 2021)	Unclear / mixed	Unclear		AACODS-inspired rubric (authority/currency/coverage/accuracy/objectivity; metadata-based)	Moderate quality / some risk	Potential limitations (based on abstract/metadata): scope/coverage not clear; evidence base/references not evident; limitations/trade-offs not discussed.	Tentative
110	Review of policy and legislative framework for disability services in Namibia	(Shumba & Moodley, 2018)	Policy / legal / programmatic	Policy / legal analysis		AACODS-inspired rubric (authority/currency/coverage/accuracy/objectivity; metadata-based)	Moderate quality / some risk	Potential limitations (based on abstract/metadata): issuing authority/publisher not clearly indicated; scope/coverage not clear; limitations/trade-offs not discussed.	Tentative
111	The Factors Affecting Audit Quality	(Sitorus et al., 2020)	Policy / legal / programmatic	Policy / legal analysis		AACODS-inspired rubric (authority/currency/coverage/accuracy/objectivity; metadata-based)	High quality / low risk	Potential limitations (based on abstract/metadata): scope/coverage not clear.	Robust
112	Identifying mechanisms for achieving voluntary data sharing in cross-sector partnerships for public good	(Susha et al., 2019)	Unclear / mixed	Unclear		AACODS-inspired rubric (authority/currency/coverage/accuracy/objectivity; metadata-based)	Moderate quality / some risk	Potential limitations (based on abstract/metadata): scope/coverage not clear; evidence base/references not evident; limitations/trade-offs not discussed.	Tentative
113	Smart Governance Through Bigdata Digital Transformation of Public Agencies	(Tejasri et al., 2022)	Policy / legal / programmatic	Policy / legal analysis		AACODS-inspired rubric (authority/currency/coverage/accuracy/objectivity; metadata-based)	Moderate quality / some risk	Potential limitations (based on abstract/metadata): issuing authority/publisher not clearly indicated; limitations/trade-offs not discussed.	Tentative
114	Government data does not mean data governance: Lessons learned from a public sector application audit	(Thompson et al., 2015a)	Unclear / mixed	Unclear		AACODS-inspired rubric (authority/currency/coverage/accuracy/objectivity; metadata-based)	Low quality / high/unclear risk	Potential limitations (based on abstract/metadata): issuing authority/publisher not clearly indicated; scope/coverage not clear; evidence base/references not evident; limitations/trade-offs not discussed.	Agenda
115	Government data does not mean data governance: Lessons learned from a public sector application audit	(Thompson et al., 2015b)	Unclear / mixed	Unclear		AACODS-inspired rubric (authority/currency/coverage/accuracy/objectivity; metadata-based)	Low quality / high/unclear risk	Potential limitations (based on abstract/metadata): issuing authority/publisher not clearly indicated; scope/coverage not clear; evidence base/references not evident; limitations/trade-offs not discussed.	Agenda
116	Family‐centred service coordination in childhood health and disability services: the search for meaningful service outcome measures	(Trute et al., 2008)	Empirical study	Cross-sectional survey		MMAT-inspired reporting quality rubric (abstract/metadata-based)	Moderate quality / some risk	Potential limitations (based on abstract/metadata): research question/aim not clearly stated; sampling/participants not reported; limitations/bias/ethics not discussed.	Tentative
117	Factors impacting clinical data and documentation quality in Australian aged care and disability services: a user-centred perspective	(Tshering et al., 2024)	Empirical study	Qualitative (interviews/focus groups)		MMAT-inspired reporting quality rubric (abstract/metadata-based)	High quality / low risk	Potential limitations (based on abstract/metadata): research question/aim not clearly stated.	Robust
118	The State of Web Accessibility in 2024 (Research Report)	(Visser, 2024)	Grey literature / report	Report / grey source		AACODS-inspired rubric (authority/currency/coverage/accuracy/objectivity; metadata-based)	Moderate quality / some risk	Potential limitations (based on abstract/metadata): scope/coverage not clear; evidence base/references not evident; limitations/trade-offs not discussed.	Tentative
119	Public Transport Accessibility for People with Disabilities	(Wahyuni et al., 2016)	Unclear / mixed	Unclear		AACODS-inspired rubric (authority/currency/coverage/accuracy/objectivity; metadata-based)	Low quality / high/unclear risk	Potential limitations (based on abstract/metadata): issuing authority/publisher not clearly indicated; scope/coverage not clear; evidence base/references not evident; limitations/trade-offs not discussed.	Agenda
120	Diagnosing the learning culture in public health agencies | VOCEDplus, the international tertiary education and research database	(Watkins, Karen E. et al., 2009)	Unclear / mixed	Unclear		AACODS-inspired rubric (authority/currency/coverage/accuracy/objectivity; metadata-based)	Low quality / high/unclear risk	Potential limitations (based on abstract/metadata): issuing authority/publisher not clearly indicated; scope/coverage not clear; evidence base/references not evident; limitations/trade-offs not discussed.	Agenda
121	Advancing open data: Aligning education with public sector data challenges	(Weber et al., 2018)	Conceptual / theoretical	Conceptual / analytical paper		Conceptual quality rubric (transparency & theoretical grounding; abstract/metadata-based)	Low quality / high/unclear risk	Potential limitations (based on abstract/metadata): aim not clearly stated; limited theoretical/literature grounding reported; key concepts/construct definitions not explicit; argument/framework development steps not transparent; limitations/bias/ethics not discussed.	Agenda
122	Improvement of Services for People with Disabilities by Public Administration in Silesian Province Poland	(Wolniak & Skotnicka-Zasadzień, 2021)	Empirical study	Cross-sectional survey		MMAT-inspired reporting quality rubric (abstract/metadata-based)	Low quality / high/unclear risk	Potential limitations (based on abstract/metadata): research question/aim not clearly stated; data source not clearly described; analysis approach not reported; limitations/bias/ethics not discussed.	Agenda
123	Artificial intelligence in the public sector: Maximizing opportunities, managing risks	(World Bank., 2020)	Conceptual / theoretical	Conceptual / analytical paper		Conceptual quality rubric (transparency & theoretical grounding; abstract/metadata-based)	Low quality / high/unclear risk	Potential limitations (based on abstract/metadata): aim not clearly stated; limited theoretical/literature grounding reported; key concepts/construct definitions not explicit; argument/framework development steps not transparent; limitations/bias/ethics not discussed.	Agenda
124	A Trust-Based Conceptual Framework on Open Government Data Potential Use	(Zainal et al., 2018)	Standards / guidance	Standard / guideline		AACODS-inspired rubric (authority/currency/coverage/accuracy/objectivity; metadata-based)	Moderate quality / some risk	Potential limitations (based on abstract/metadata): scope/coverage not clear; evidence base/references not evident; limitations/trade-offs not discussed.	Tentative
125	Understanding interagency relationships in the sharing of government data: a meta-analysis	(Zhou et al., 2022)	Empirical study	Qualitative (interviews/focus groups)		MMAT-inspired reporting quality rubric (abstract/metadata-based)	Moderate quality / some risk	Potential limitations (based on abstract/metadata): research question/aim not clearly stated; limitations/bias/ethics not discussed.	Tentative

## Sheet: Review_Log
PRISMA stage	Item	Count (n)	Notes
Identification	Records identified from Scopus	1861	Search date: 25 May 2025
Identification	Records identified from targeted portals	12	Targeted portals list in protocol
Identification	Total records identified	1873	1861 + 12
Removed before screening	Non-English records removed	0	English-language filter applied
Removed before screening	Duplicate records removed	0	Deduplication before screening
Screening	Records screened (title/abstract)	1873
Screening	Records excluded	1384
Eligibility	Reports sought for retrieval	489	1873 – 1384
Eligibility	Reports not retrieved	41
Eligibility	Reports assessed for eligibility (full text)	448	489 – 41
Eligibility	Reports excluded (with reasons)	323	See tab Full-text_Exclusions
Included	Studies included in review	125	Final corpus
Note: All counts match Figure 1 (PRISMA 2020 flow diagram).

## Sheet: Full-text_Exclusions
Reason category (as in Fig 1)	Operational definition (decision rule)	Count (n)	Notes
Not disability/public service focus	Exclude if the full text does not address disability-relevant public services, disability policy, accessibility, reasonable accommodation, or disability inclusion as a substantive focus, and/or is not situated in (or transferable to) public sector/public service delivery contexts. Passing mentions of disability or accessibility without meaningful engagement do not qualify.	58
Not audit/data governance relevance	Exclude if the full text does not substantively engage with audit-relevant data, auditability, oversight use, or data governance mechanisms (e.g., standards/definitions, metadata, stewardship/roles, access governance, data quality controls, audit trails/lineage, retention, accountability). References to “data/analytics/dashboards/AI” without a governance control or audit/oversight linkage are ins…	80
Editorials/commentaries	Exclude if the publication is an editorial, commentary, viewpoint, letter, news item, or opinion piece that does not provide sufficient methodological or substantive detail to support coding of mechanisms or evidence for the synthesis. Short opinion formats are excluded regardless of topic unless the protocol explicitly treats them as eligible evidence types (not the case here).	60
Insufficient detail	Exclude if the full text lacks the minimum information needed to assess eligibility and extract/code relevant content, including cases such as abstract-only records, extended abstracts, posters/slides without a full paper, or papers that do not specify enough about context, data/governance arrangements, or claims to support traceable synthesis. If key details required by the protocol cannot be de…	123
Duplicate or superseded record	Exclude if the record duplicates another included full text (same report/study/content) or is a superseded version (e.g., earlier preprint or interim report) where a more complete/authoritative version is available and retained. Retain a single version according to the protocol rule (prefer the most complete/updated source).	2	Must align with “Reports not retrieved” logic; keep separate if shown as exclusion reason in Fig 1
Other reasons	Use only when a full-text exclusion cannot be credibly assigned to the above categories and a clear, protocol-consistent justification can be stated. Document the specific justification in the Notes column for traceability. (No records fell into this category in this review.)	0	Keep only if shown in Fig 1
TOTAL	Sum of counts must equal 323 (reports excluded with reasons).	323	Matches Fig 1

## Sheet: Summary
Metric	Value
Total included studies	125
High quality / low risk	11
Moderate quality / some risk	57
Low quality / high/unclear risk	57
Evidence type	Count
Empirical study	41
Unclear / mixed	37
Conceptual / theoretical	18
Policy / legal / programmatic	17
Grey literature / report	11
Standards / guidance	1
