# Supplementary material for: Audit data governance for disability-inclusive public services: A systematic review and integrative S–A–C framework
Source: PLoS One. 2026 May 22;21(5):e0350135. doi: 10.1371/journal.pone.0350135 (PMC13196965; doi:10.1371/journal.pone.0350135)
Supplement: S3 File — Exported Scopus “refine values” summary for Search A used to document retrieval counts and filtering (including the English-language restriction). (XLSX) [file pone.0350135.s006.xlsx]

## Sheet: Scopus_exported_refine_values-A
Scopus refine results values
Your query : (TITLE-ABS-KEY( ("data governance" OR "information governance" OR "data stewardship" OR "data management" OR "data quality" OR metadata OR "data sharing" OR interoperability OR "data standard*" OR "data catalog*") AND (audit* OR auditability OR oversight OR "external audit" OR "supreme audit institution*" OR accountability) AND ("public service*" OR "public sector" OR government OR "…
Number of results : 641
OPEN ACCESS		YEAR		AUTHOR NAME		SUBJECT AREA		DOCUMENT TYPE		PUBLICATION STAGE		SOURCE TITLE		KEYWORD		AFFILIATION		FUNDING SPONSOR		COUNTRY		SOURCE TYPE		LANGUAGE
All Open Access	282	2025	152	[No Author ID found]	24	Computer Science	300	Article	321	final	633	ACM International Conference Proceeding Series	20	Human	122	University of Washington	10	European Commission	13	United States	150	Journal	381	English	641
Gold	184	2024	81	Janssen, M.	5	Social Sciences	196	Conference Paper	165	aip	8	Lecture Notes in Computer Science Including Subseries Lecture Notes in Artificial Intelligence and Lecture Notes in Bioinformatics	16	Humans	96	University of Oxford	9	National Natural Science Foundation of China	11	United Kingdom	63	Conference Proceeding	132	Portuguese	1
Hybrid Gold	49	2023	62	Al-Qerem, A.	3	Medicine	140	Book Chapter	62			Plos One	9	Government	93	University College London	7	Horizon 2020 Framework Programme	9	India	60	Book	68	Spanish	1
Bronze	29	2022	47	Aldweesh, A.	3	Engineering	111	Review	44			BMC Health Services Research	7	Article	78	Organisation Mondiale de la Santé	7	Bill and Melinda Gates Foundation	6	China	50	Book Series	55	Ukrainian	1
Green	163	2021	41	Endehabtu, B.F.	3	Business, Management and Accounting	93	Conference Review	23			Lecture Notes in Business Information Processing	7	Information Management	77	Université McGill	6	National Institutes of Health	6	Undefined	39	Trade Journal	5
		2020	36	Howe, B.	3	Decision Sciences	67	Book	13			18th Americas Conference on Information Systems 2012 Amcis 2012	6	Blockchain	61	Newcastle University	6	National Science Foundation	6	Australia	36
		2019	40	Kaye, J.	3	Mathematics	58	Note	7			International Journal of Medical Informatics	6	Data Quality	55	Delft University of Technology	6	Australian Research Council	4	Indonesia	32
		2018	40	Matheus, R.	3	Environmental Science	46	Data Paper	2			Lecture Notes in Networks and Systems	6	Metadata	55	UNSW Sydney	6	Conselho Nacional de Desenvolvimento Científico e Tecnológico	4	Canada	26
		2017	22	Mishra, A.	3	Economics, Econometrics and Finance	41	Short Survey	2			Sustainability Switzerland	6	Artificial Intelligence	52	Arizona State University	5	Economic and Social Research Council	4	Netherlands	24
		2016	26	Tilahun, B.	3	Energy	24	Editorial	1			Big Data and Society	4	Accountability	51	Johns Hopkins Bloomberg School of Public Health	5	Engineering and Physical Sciences Research Council	4	Italy	21
		2015	15	Alateef, S.	2	Arts and Humanities	18	Letter	1			Ceur Workshop Proceedings	4	Interoperability	51	King's College London	5	Medical Research Council	4	Malaysia	18
		2014	22	Alauthman, M.	2	Biochemistry, Genetics and Molecular Biology	17					Government Information Quarterly	4	Transparency	51	University of Nigeria	5	National Office for Philosophy and Social Sciences	4	Nigeria	17
		2013	14	Alexopoulos, C.	2	Multidisciplinary	14					International Journal of Advanced Computer Science and Applications	4	Data Sharing	50	Badan Riset dan Inovasi Nasional	5	United States Agency for International Development	4	Germany	15
		2012	18	Amare, G.	2	Physics and Astronomy	14					Journal of Environmental Management	4	Block-chain	49	University of South Africa	4	Wellcome Trust	4	South Africa	15
		2011	11	Anutariya, C.	2	Earth and Planetary Sciences	12					Journal of the American Medical Informatics Association	4	Decision Making	48	Yale University	4	World Bank Group	4	Brazil	14
		2010	14	Asserson, A.	2	Health Professions	12					Proceedings of the Association for Information Science and Technology	4	Government Data Processing	48	La Trobe University	4	Canadian Institutes of Health Research	3	Thailand	14
				Batarseh, F.A.	2	Materials Science	11					Administrative Sciences	3	E-government	43	CNRS Centre National de la Recherche Scientifique	4	Department for International Development, UK Government	3	Spain	13
				Bukhsh, F.A.	2	Agricultural and Biological Sciences	10					Aslib Journal of Information Management	3	Data Privacy	41	University of Wollongong	4	Health Services Research and Development	3	Saudi Arabia	11
				Cho, J.S.	2	Nursing	10					Digital Government Research and Practice	3	Open Data	41	MITRE Corporation	4	National Key Research and Development Program of China	3	South Korea	11
				Coy, S.	2	Immunology and Microbiology	6					Human Genetics	3	Data Governance	39	VA Medical Center	4	U.S. Department of Veterans Affairs	3	Switzerland	11
				Cuembelo, F.	2	Pharmacology, Toxicology and Pharmaceutics	6					IEEE Access	3	United States	37	Imperial College London	4	World Health Organization	3	Greece	10
				Cullen, A.	2	Psychology	6					Iop Conference Series Earth and Environmental Science	3	Big Data	36	Dalhousie University	4	Badan Riset dan Inovasi Nasional	2	Belgium	9
				Davies, M.G.	2	Chemical Engineering	5					Military Medicine	3	Data Governances	32	University of York	4	Children's Investment Fund Foundation	2	France	9
				Ezumah, N.	2	Neuroscience	3					Nigerian Journal of Clinical Practice	3	Public Sector	32	Tilburg University	4	Coordenação de Aperfeiçoamento de Pessoal de Nível Superior	2	Denmark	8
				Farahani, B.	2	Veterinary	3					Proceedings of the European Conference on E Government Eceg	3	Female	31	Yale School of Medicine	4	Deanship of Scientific Research, King Khalid University	2	Pakistan	8
				Gimbel, S.	2	Chemistry	1					Advances in Intelligent Systems and Computing	2	Health Insurance	31	Shanghai Jiao Tong University	4	Doris Duke Charitable Foundation	2	Singapore	8
				He, D.	2							Canadian Public Administration	2	Data Management	29	University of Michigan, Ann Arbor	4	Fogarty International Center	2	Ireland	7
				Howells, M.	2							Communications in Computer and Information Science	2	Health Care	29	University of Melbourne	4	Fundamental Research Funds for the Central Universities	2	Morocco	7
				Imamoglu, M.Y.	2							Computers and Security	2	Information Dissemination	29	The University of Edinburgh	4	Fundação para a Ciência e a Tecnologia	2	New Zealand	7
				Jagadish, H.V.	2							Data and Policy	2	Public Policy	29	Universiti Malaya	4	Horizon 2020	2	Norway	7
				Jeffery, K.G.	2							Data in Brief	2	Information Processing	28	The University of Queensland	4	Mahidol University	2	Russian Federation	7
				Lehmann, J.	2							Digital Policy Regulation and Governance	2	Privacy	28	Uganda Ministry of Health	4	Microsoft	2	Sweden	7
				Mancuso, A.	2							Ejournal of Edemocracy and Open Government	2	Adult	26	University of Gondar	4	Ministry of Education - Singapore	2	Bangladesh	6
				Mansoor, N.	2							Electronics Switzerland	2	Health Care Delivery	26	Symbiosis International Deemed University	4	Ministry of Health -Singapore	2	Czech Republic	6
				Manuel, J.L.	2							Eset 2024 Conference Proceedings of the 2024 8th International Conference on E Society E Education and E Technology	2	Public Health	25	Shaqra University	4	Ministry of Science and Technology, Taiwan	2	Hong Kong	6
				Mao, Z.	2							Federal Data Science Transforming Government and Agricultural Policy Using Artificial Intelligence	2	Health Care Policy	24	University of Cape Town	3	National Human Genome Research Institute	2	Portugal	6
				Mascalzoni, D.	2							Frontiers in Political Science	2	Information Systems	24	Universiti Kebangsaan Malaysia	3	National Institute for Health and Care Research	2	Taiwan	6
				Masoumi, H.	2							Frontiers in Public Health	2	Public Administration	24	The University of Sheffield	3	National Research Foundation	2	United Arab Emirates	6
				Mbachu, C.	2							Harnessing AI Blockchain and Cloud Computing for Enhanced E Government Services	2	Male	23	University of Oxford Medical Sciences Division	3	North-West University	2	Ghana	5
				Michel, C.	2							Health Management Technology	2	Review	23	Harvard Medical School	3	Office of Research and Development	2	Iran	5
				Minyihun, A.	2							Health Policy and Planning	2	Digital Storage	21	University of Victoria	3	Seventh Framework Programme	2	Jordan	5
				Misra, D.P.	2							Health Research Policy and Systems	2	Digital Transformation	21	NC State University	3	U.S. Food and Drug Administration	2	Kenya	5
				Mone, V.	2							Implementing Safety Management Systems in Aviation	2	Ethical Technology	20	Universität Bonn	3	UNICEF	2	Philippines	5
				Novillo-Ortiz, D.	2							Information Polity	2	Cybersecurity	19	Universidade de São Paulo	3	Universiti Malaya	2	Turkey	5
				Ogbodo, D.C.	2							Interactions	2	Local Government	19	Brigham and Women's Hospital	3	University Of Nigeria Nsukka	2	Uganda	5
				Ogbuabor, D.C.	2							International Conference on Computer Control Informatics and Its Applications Ic3ina	2	Organization And Management	19	University of Toronto	3	Uppsala Universitet	2	Ethiopia	4
				Pizer, S.D.	2							Journal of General Internal Medicine	2	Priority Journal	19	Université Sidi Mohamed Ben Abdellah	3	Aalborg Universitet	1	Japan	4
				Prier, E.	2							Journal of Medical Internet Research	2	Confidentiality	18	Università degli Studi di Napoli Federico II	3	Accounting and Finance Association of Australia and New Zealand	1	Mexico	4
				Ricci, P.	2							Lecture Notes in Civil Engineering	2	Controlled Study	18	The University of Texas Health Science Center at San Antonio	3	Air Force Office of Scientific Research	1	Poland	4
				Roy, J.	2							New England Journal of Medicine	2	Interview	18	Deakin University	3	Alliance for Health Policy and Systems Research	1	Romania	4
				Ruldeviyani, Y.	2							Political Geography	2	Medical Information System	18	Universidade do Minho	3	Andy Hill CARE Fund	1	Austria	3
				Sivakumar, C.L.V.	2							Procedia Computer Science	2	Data Accuracy	17	Universiteit Twente	3	Army Research Office	1	Bulgaria	3
				Smorgunov, L.	2							Proceedings of the ACM on Human Computer Interaction	2	Covid-19	16	University of Bristol	3	Arts and Humanities Research Council	1	Egypt	3
				Ssengooba, F.	2							Proceedings of the VLDB Endowment	2	Delivery Of Health Care	16	Centers for Disease Control and Prevention	3	BHP	1	Estonia	3
				Stoyanovich, J.	2							Public Money and Management	2	Electronic Health Record	16	University of California, Berkeley	3	BIRD Foundation	1	Mozambique	3
				Suss, R.J.	2							Revista De Gestao Social E Ambiental	2	Electronic Health Records	16	The University of North Carolina at Chapel Hill	3	Beibu Gulf University	1	Peru	3
				Teklu, A.	2							SN Computer Science	2	Ethics	16	The University of Sydney	3	Beijing University of Posts and Telecommunications	1	Sri Lanka	3
				Thorogood, A.	2							Studies in Computational Intelligence	2	Governance	16	University of Miami	3	Binus University	1	Tanzania	3
				Ullah-Awan, I.	2							Studies in Health Technology and Informatics	2	Open Government Data	16	Wuhan University	3	Biotronik	1	Ukraine	3
				Wang, F.	2							Telecommunications Policy	2	Qualitative Research	16	McGill Faculty of Medicine and Health Sciences	3	Bonneville Power Administration	1	Uzbekistan	3
				Wu, Y.	2							Transforming Government People Process and Policy	2	Sustainable Development	16	University of Cambridge	3	Brigham and Women's Hospital	1	Colombia	2
				Yan, Q.	2							10th International Conference on Advanced Computing and Communication Systems Icaccs 2024	1	Economics	15	Curtin University	3	Bulgarian Biodiversity Foundation	1	Ecuador	2
				Yang, R.	2							15th International Workshop on Computer Science and Engineering Wcse 2025	1	Health Policy	15	London School of Hygiene & Tropical Medicine	3	Bulgarian National Science Fund	1	Finland	2
				Yu, P.L.	2							16th Americas Conference on Information Systems 2010 Amcis 2010	1	Medical Informatics	15	Shahid Beheshti University	3	Bundesministerium für Wirtschaftliche Zusammenarbeit und Entwicklung	1	Hungary	2
				Zayede, T.	2							2014 IEEE 7th International Workshop on Requirements Engineering and Law Relaw 2014 Proceedings	1	Budget Control	14	University of Petra	3	Canadian Water Network	1	Iraq	2
				Zhu, H.	2							2015 IEEE 2nd International Conference on Recent Trends in Information Systems Retis 2015 Proceedings	1	China	14	Zarqa University	3	Center for Academic Research and Training in Anthropogeny	1	Kazakhstan	2
				(Sally) Firmin, S.	1							2015 IEEE Long Island Systems Applications and Technology Conference Lisat 2015	1	Decentralised	14	Institut Teknologi Bandung	3	Chartered Institute of Management Accountants	1	Kuwait	2
				ADEN, H.	1							2016 IEEE Long Island Systems Applications and Technology Conference Lisat 2016	1	Government Agencies	14	University of Moratuwa	3	City, University of London	1	Nepal	2
				ALsheyab, M.S.A.	1							2017 6th International Conference on Agro Geoinformatics Agro Geoinformatics 2017	1	Government Regulation	14	Federal Ministry of Health - Ethiopia	3	Connecting Europe Facility	1	Rwanda	2
				Aaghaz, S.	1							2019 3rd International Conference on Intelligent Computing in Data Sciences ICDS 2019	1	Health Care Facility	14	Bina Nusantara University	3	Council on Competitive Government	1	Serbia	2
				Aalipour, A.	1							2019 5th International Conference on Advanced Computing and Communication Systems Icaccs 2019	1	Health Care Quality	14	VA Boston Healthcare System	3	Danmarks Frie Forskningsfond	1	Slovenia	2
				Abdel-Basset, M.	1							2019 IEEE 3rd International Conference on Electronic Information Technology and Computer Engineering Eitce 2019	1	Information Use	14	Technical Consulting and Research, Inc.	2	Defence Science Institute	1	Zambia	2
				Abdella, A.K.	1							2020 25th International Computer Conference Computer Society of Iran Csicc 2020	1	Law	14	University of Illinois Urbana-Champaign	2	Defense Advanced Research Projects Agency	1	Zimbabwe	2
				Abdi, M.S.	1							2021 IEEE Urucon Urucon 2021	1	Open Datum	14	Loughborough University	2	Department of Science and Technology, Ministry of Science and Technology, India	1	Afghanistan	1
				Abdi, Y.H.	1							2023 24th International Arab Conference on Information Technology Acit 2023	1	Practice Guideline	14	University of Macedonia	2	Deutsche Gesellschaft für Internationale Zusammenarbeit	1	Albania	1
				Abdul-Moheeth, M.	1							2023 2nd International Conference on Smart Technologies for Smart Nation Smarttechcon 2023	1	Quality Control	14	Johns Hopkins University School of Medicine	2	Deutscher Akademischer Austauschdienst	1	Argentina	1
				Abdulazeez, J.	1							2023 International Conference on Digital Applications Transformation and Economy Icdate 2023	1	Regulatory Compliance	14	Ministry of Education of the People's Republic of China	2	Direktorat Jenderal Penguatan Riset dan Pengembangan	1	Bahrain	1
				Abdulkadhim, H.	1							2024 4th International Conference on Advancement in Electronics and Communication Engineering Aece 2024	1	Smart Contract	14	University of Pennsylvania Perelman School of Medicine	2	Electronics and Telecommunications Research Institute	1	Botswana	1
				Abdullahi, H.S.	1							2024 6th International Conference on Cybernetics and Intelligent System Icoris 2024	1	Smart Contracts	14	Uppsala Universitet	2	Erasmus Universitair Medisch Centrum Rotterdam	1	Chile	1
				Abdullahi, Y.B.	1							2024 International Conference on Information Technology Systems and Innovation Icitsi 2024 Proceedings	1	Access Control	13	AstraZeneca	2	European Federation of Pharmaceutical Industries and Associations	1	Costa Rica	1
				Abdurrahman, L.	1							2025 10th International Conference on Signal and Image Processing Icsip 2025	1	Data Interoperability	13	Universiti Teknologi MARA	2	European Research Executive Agency	1	Croatia	1
				Abebaw, Z.	1							2025 33rd International Conference on Software Telecommunications and Computer Networks Softcom 2025	1	Internet Of Things	13	University of Waikato	2	Federation University Australia	1	Cyprus	1
				Abera, N.	1							2025 4th Opju International Technology Conference on Smart Computing for Innovation and Advancement in Industry 5 0 Otcon 2025	1	Investments	13	King Abdulaziz University	2	Fonds de Recherche du Québec - Santé	1	Democratic Republic Congo	1
				Abraham, C.	1							2025 6th International Conference on Data Intelligence and Cognitive Informatics Icdici 2025	1	Machine Learning	13	University College Dublin	2	Foreign, Commonwealth and Development Office	1	Fiji	1
				Abrizah, A.	1							2025 8th International Conference on Circuit Power and Computing Technologies Iccpct 2025	1	Medical Record	13	University of Pennsylvania	2	Freiwillige Akademische Gesellschaft	1	Gambia	1
				Abusharhah, M.	1							2025 IEEE International Conference on Computer Electronics Electrical Engineering and their Applications Ic2e3 2025	1	Nigeria	13	National Institutes of Health NIH	2	Fundamental Research Funds for the Provincial Universities of Zhejiang	1	Georgia	1
				Acevedo, M.	1							2025 International Conference on Artificial Intelligence and Data Engineering Aide 2025 Proceedings	1	Smart City	13	Università degli Studi di Salerno	2	Fundação de Amparo à Pesquisa do Estado de São Paulo	1	Iceland	1
				Acker, A.	1							2025 International Conference on Circuit Systems and Communication Iccsc 2025	1	Trust	13	Hankuk University of Foreign Studies	2	Fundação de Amparo à Pesquisa do Estado do Rio Grande do Sul	1	Israel	1
				Adams, C.	1							2025 International Conference on Computing Technologies and Data Communication Icctdc 2025	1	Coronavirus Disease 2019	12	Universiteit Utrecht	2	Gannan Medical University	1	Laos	1
				Addulkarim, D.I.	1							2025 International Conference on Metaverse and Current Trends in Computing Icmctc 2025	1	Crime	12	School of Public Health	2	General Research Fund of Shanghai Normal University	1	Macao	1
				Adebamowo, C.	1							41st AMOP Technical Seminar on Environmental Contamination and Response AMOP 2018	1	Cryptography	12	University of Bradford	2	Genome Canada	1	North Macedonia	1
				Adebowale, A.	1							5th IEEE International Conference on Advances in Science and Technology Icast 2022	1	Cyber Security	12	University of Galway	2	German-Israeli Foundation for Scientific Research and Development	1	Oman	1
				Adegoke, O.J.	1							8th International Conference on Information Technology 2024 Incit 2024	1	Decisions Makings	12	UNICEF	2	Global Fund to Fight AIDS, Tuberculosis and Malaria	1	Palestine	1
				Adekoya, A.F.	1							A Practical Guide to Analytics for Governments Using Big Data for Good	1	Government Programs	12	Vrije Universiteit Amsterdam	2	Government of Canada	1	Papua New Guinea	1
				Adenuga, K.I.	1							AACE International Transactions	1	Health Care System	12	The Hong Kong Polytechnic University	2	Government of the United Kingdom	1	Paraguay	1
				Adeoye, O.B.	1							ACM Transactions on Embedded Computing Systems	1	Health Insurance Portability And Accountability Act	12	Nuffield Department of Medicine	2	Harvard T.H. Chan School of Public Health	1	Puerto Rico	1
				Adetuyi, A.	1							AIAA Space 2014 Conference and Exposition	1	Information Technology	12	Harvard University	2	Health Canada	1	Sierra Leone	1
				Adeyemi, A.	1							AMIA Annual Symposium Proceedings AMIA Symposium	1	Leadership	12	Asian Institute of Technology Thailand	2	Health Research Board	1	Somalia	1
				Adhikari, A.	1							ASME International Mechanical Engineering Congress and Exposition Proceedings Imece	1	Legislation And Jurisprudence	12	The University of British Columbia	2	Huazhong University of Science and Technology	1	South Sudan	1
				Adhikary, P.	1							Academic Medicine	1	Public Services	12	WHO Regional Office for Europe	2	Háskóli Íslands	1
				Adib, K.	1							Accelerating Product Development Cycles with Digital Twins and Iot Integration	1	Social Responsibility	12	Vellore Institute of Technology	2	IBM Center for the Business of Government	1
				Adilov, Z.	1							Acta Scientiarum Polonorum Administratio Locorum	1	Data Protection	11	Thailand National Electronics and Computer Technology Center	2	Innovate UK	1
				Adis, M.U.	1							Administrative and Environmental Law Review	1	Distributed Ledger	11	State University of New York Albany	2	Innovationsfonden	1
				Adisetya, E.	1							Advanced Materials Research	1	Health Data	11	Mahidol University	2	Innovative Medicines Initiative	1
				Adji, T.B.	1							Advances in Health Care Management	1	Medical Information	11	University of Maryland School of Medicine	2	Institute for Information and Communications Technology Promotion	1
				Adler-Milstein, J.	1							Advancing IT Audits Through Integrative Approaches and Emerging Technologies	1	Network Security	11	The University of Texas at Austin	2	Institute of Genetics	1
				Adrian, M.R.	1							Advising the President on Science and Technology	1	Policy	11	Seoul National University	2	Intel Corporation	1
				Afonso, P.	1							Aims Mathematics	1	Records Management	11	University of Florida	2	Interior Business Center	1
				Afrianto, I.	1							Aip Conference Proceedings	1	Risk Assessment	11	City University of Hong Kong	2	International Psychogeriatric Association	1
				Agarwal, K.	1							Algorithms	1	Automation	10	University of California, Davis	2	Inyuvesi Yakwazulu-Natali	1
				Agarwal, P.	1							American Journal of Transplantation	1	Computer Security	10	U.S. Army Medical Research and Development Command	2	Iran Telecommunication Research Center	1
				Agbeleye, O.	1							Anaesthesia and Intensive Care	1	Data Quality Assessment	10	Texas Medical Center	2	Japan Agency for Medical Research and Development	1
				Agrawal, A.K.	1							Animals	1	Digital Technologies	10	Deggendorf Institute of Technology	2	Japan Science and Technology Agency	1
				Agustina, N.	1							Annals of Vascular Surgery	1	Ecosystems	10	University of Pittsburgh	2	Japan Society for the Promotion of Science	1
				Agustiningtyas, S.	1							Annals of the American Association of Geographers	1	Epidemiology	10	Università di Trento	2	Jilin University	1
				Ahmad, M.	1							Antibiotics	1	European Union	10	Queen’s University	2	KU Leuven	1
				Ahmad, M.N.	1							Applications of Blockchain and Artificial Intelligence in Finance and Governance	1	Finance	10	University of Michigan School of Public Health	2	Key Research and Development Program of Hunan Province of China	1
				Ahmad, O.	1							Applied Biosafety	1	Health Care Personnel	10	Harvard Law School	2	Key Research and Development Program of Jiangxi Province	1
				Ahmed, D.	1							Applied Clinical Informatics	1	Information Services	10	University of the Aegean	2	King Khalid University	1
				Ahmed, D.A.	1							Applied Mechanics and Materials	1	Internet	10	Florida Atlantic University	2	King Saud University	1
				Ahmed, F.M.	1							Applied Sciences Switzerland	1	Medical Research	10	University of Ghana	2	King’s College London	1
				Ahmed, N.I.	1							Archival Science	1	Organization	10	Nankai University	2	Leibniz-Institut für Zoo- und Wildtierforschung	1
				Ahn, Y.	1							Archives of Public Health	1	Systematic Review	10	George Mason University	2	Loughborough University	1
				Aji, R.F.	1							Asian Bioethics Review	1	Child	9	School of Public Health	2	Maternal and Child Health Bureau	1
				Akaba, T.I.	1							Assets 2018 Proceedings of the 20th International ACM Sigaccess Conference on Computers and Accessibility	1	Climate Change	9	Universiteit Maastricht	2	McGill University	1
				Akerele, K.	1							Australian Academic and Research Libraries	1	Cross-sectional Study	9	Singapore Management University	2	Medical Research and Materiel Command	1
				Akiyama, M.	1							Australian Journal of Public Administration	1	Data Analytics	9	Mohammed V University in Rabat	2	Medicines for Malaria Venture	1
				Akoh, O.	1							Australian Journalism Review	1	Governance Approach	9	Macquarie University	2	Ministerio de Ciencia, Innovación y Universidades	1
				Al Masri, R.	1							BMC Infectious Diseases	1	Health Care Organization	9	Technische Universität München	2	Ministerio de Sanidad, Consumo y Bienestar Social	1
				Al Naqbi, M.Y.K.	1							BMC Medical Ethics	1	Immunization	9	University of Maryland, College Park	2	Ministry of Education	1
				Al Sabbagh, M.	1							BMC Medical Informatics and Decision Making	1	Laws And Legislation	9	University of Bern	2	Ministry of Health	1
				Al-Ammal, H.M.	1							BMC Medicine	1	Measurement Accuracy	9	Universiti Teknologi Malaysia	2	Ministry of Health and Welfare	1
				Al-Inizi, M.S.M.	1							BMC Nutrition	1	Medical Computing	9	University of Miami Leonard M. Miller School of Medicine	2	Ministry of Natural Resources of the People's Republic of China	1
				Alamsyah, I.F.	1							BMC Public Health	1	Pandemic	9	Atilim University	2	Ministry of Public Health	1
				Albarda	1							BMC Research Notes	1	Procedures	9	Massachusetts Institute of Technology	2	Ministry of Science ICT and Future Planning	1
				Alcaide Muñoz, L.	1							BMJ Global Health	1	Responsibility	9	Universitat Autònoma de Barcelona	2	Ministry of Science and ICT, South Korea	1
				Aldhafeeri, F.M.	1							BMJ Open	1	Security	9	Sathyabama Institute of Science and Technology	2	Ministry of Science and Technology	1
				Alemu, Z.	1							Babylonian Journal of Machine Learning	1	Standards	9	Rangsit University	2	Ministry of Science and Technology of the People's Republic of China	1
				Alencar, M.V.	1							Balkan Medical Journal	1	'current	8	University of California, San Francisco	2	Ministry of Science, ICT and Future Planning	1
				Alghanmi, N.	1							Banktech 4 0 the Next Wave of Transformative Banking	1	Australia	8	U.S. Department of Veterans Affairs	2	Ministère de l'Économie, de l’Innovation et des Exportations du Québec	1
				Alghanmi, N.A.	1							Bialostockie Studia Prawnicze	1	Commerce	8	University of Technology Sydney	2	Ministério da Educação e Ciência	1
				Alharbi, M.	1							Big Data Research	1	Data Analysis	8	Institut Jožef Stefan	2	Modern Humanities Research Association	1
				Alhosaini, H.	1							Bioscience	1	Data Collection	8	Cardiff University	2	NIHR Newcastle Biomedical Research Centre	1
				Alhusban, M.	1							Blockchain 3 0 for Sustainable Development	1	Data Integrity	8	Universidade de Aveiro	2	NIHR Oxford Biomedical Research Centre	1
				Ali, R.M.	1							Blockchain Application Guide Methodology and Practice	1	Digital Government	8	University of Utah School of Medicine	2	National Cancer Institute	1
				Ali, S.H.	1							Blockchain Applications for the Energy and Utilities Industry	1	Efficiency	8	Tsinghua University	2	National Center for Advancing Translational Sciences	1
				Ali, Z.	1							Blockchain Technology Applications in Knowledge Management	1	Electronic Medical Record	8	Huazhong University of Science and Technology	2	National Health Insurance Administration	1
				Aliee, F.S.	1							Blockchain Technology for the Engineering and Service Sectors	1	Funding	8	Keio University	2	National Institute for Health Research	1
				Alison Paprica, P.	1							Blockchain in Healthcare Today	1	Health Care Planning	8	King Khalid University	2	National Institute of Development Administration	1
				Aliway, K.	1							Brazilian Journal of International Law	1	Health Service	8	Universidad de Alcalá	2	National Institute of General Medical Sciences	1
				Alkhaldi, A.N.	1							Bulletin of Electrical Engineering and Informatics	1	Indonesia	8	University of Washington School of Medicine	2	National Research Council of Science and Technology	1
				Allen, L.	1							Carbon Neutrality in the Gulf Between Well Intentioned Pledges and the Harsh Reality	1	Interviews As Topic	8	Embry-Riddle Aeronautical University	2	National Research Foundation of Korea	1
				Almalki, Y.	1							Chaos Solitons and Fractals	1	Learning Systems	8	University of Ottawa	2	National Security Agency	1
				Almomani, A.	1							Chemical and Engineering News	1	Life Cycle	8	Universitetet i Bergen	2	National Social Science Fund Youth Project	1
				Almuqrin, A.	1							Chinese Sociological Review	1	Monitoring	8	North-West University	2	National Social Science Fund of China	1
				Alomran, A.	1							Citizen Centric Artificial Intelligence for Smart Cities	1	Network Architecture	8	Queen's University Belfast	2	Natural Science Foundation of Anhui Province	1
				Alrawahna, A.S.	1							Clinical Pharmacology and Therapeutics	1	Public Procurement	8	Boston Children's Hospital	2	Natural Science Foundation of Hainan Province	1
				Aluvaala, J.	1							Clinical Trials	1	Stakeholder	8	Toronto Metropolitan University	2	Natural Science Foundation of Zhejiang Province	1
				Alves, R.F.S.	1							Cogent Social Sciences	1	Sustainability	8	Saint Petersburg State University	2	NordForsk	1
				Alvis, W.A.	1							Cognitive Computation and Systems	1	World Health Organization	8	University of Michigan Medical School	2	Norges Forskningsråd	1
