# Supplementary material for: Audit data governance for disability-inclusive public services: A systematic review and integrative S–A–C framework
Source: PLoS One. 2026 May 22;21(5):e0350135. doi: 10.1371/journal.pone.0350135 (PMC13196965; doi:10.1371/journal.pone.0350135)
Supplement: S4 File — Exported Scopus “refine values” summary for Search B used to document retrieval counts and filtering (including the English-language restriction). (XLSX) [file pone.0350135.s007.xlsx]

## Sheet: Scopus_exported_refine_values-B
Scopus refine results values
Your query : (TITLE-ABS-KEY( (disabilit* OR "persons with disabilities" OR accessibility OR "reasonable accommodation" OR "inclusive service*" OR "universal design" OR "assistive technolog*") AND ("public service*" OR "public sector" OR government OR "public administration" OR "public agency" OR municipality OR "local government") AND ("data governance" OR "information governance" OR "data stewar…
Number of results : 1220
OPEN ACCESS		YEAR		AUTHOR NAME		SUBJECT AREA		DOCUMENT TYPE		PUBLICATION STAGE		SOURCE TITLE		KEYWORD		AFFILIATION		FUNDING SPONSOR		COUNTRY		SOURCE TYPE		LANGUAGE
All Open Access	580	2025	209	[No Author ID found]	22	Medicine	487	Article	799	final	1205	ACM International Conference Proceeding Series	21	Human	487	University of Melbourne	24	European Commission	27	United States	321	Journal	909	English	1220
Gold	362	2024	143	Carey, G.	5	Social Sciences	443	Conference Paper	168	aip	15	BMC Health Services Research	18	Humans	421	The University of Sydney	21	Bill and Melinda Gates Foundation	12	Australia	134	Conference Proceeding	131	French	3
Hybrid Gold	110	2023	89	Kohler, J.C.	5	Computer Science	231	Book Chapter	114			Plos One	16	Article	299	Organisation Mondiale de la Santé	21	National Health and Medical Research Council	11	United Kingdom	128	Book	105	Portuguese	3
Bronze	68	2022	64	Li, H.	5	Engineering	113	Review	84			Lecture Notes in Computer Science Including Subseries Lecture Notes in Artificial Intelligence and Lecture Notes in Bioinformatics	13	Health Services Accessibility	239	VA Medical Center	19	National Institutes of Health	11	India	115	Book Series	71	Dutch	1
Green	362	2021	70	Sacks, G.	5	Business, Management and Accounting	102	Note	20			International Journal for Equity in Health	11	Government	232	UNSW Sydney	18	Australian Research Council	10	Undefined	70	Trade Journal	3	German	1
		2020	81	Vandevijvere, S.	5	Environmental Science	86	Book	13			BMJ Open	10	Health Care Delivery	231	University of Toronto	16	Economic and Social Research Council	10	Canada	68			Spanish	1
		2019	72	Dickinson, H.	4	Economics, Econometrics and Finance	61	Conference Review	10			Health and Human Rights	10	Female	189	London School of Hygiene & Tropical Medicine	16	U.S. Department of Veterans Affairs	10	South Africa	57
		2018	84	Pitcher, R.D.	4	Health Professions	58	Editorial	6			BMC Public Health	8	Male	143	University of Washington	14	Seventh Framework Programme	9	China	41
		2017	77	Robinson, E.	4	Nursing	49	Erratum	2			Bulletin of the World Health Organization	8	Adult	135	University of the Witwatersrand, Johannesburg	14	UK Research and Innovation	9	Switzerland	38
		2016	54	Swinburn, B.	4	Arts and Humanities	43	Letter	2			Education in the Asia Pacific Region	8	Organization And Management	114	Deakin University	12	Coordenação de Aperfeiçoamento de Pessoal de Nível Superior	8	Netherlands	37
		2015	55	Friedman, E.A.	3	Decision Sciences	43	Short Survey	1			Federal Register	8	Health Care Policy	113	The University of Hong Kong	11	Horizon 2020 Framework Programme	8	Spain	37
		2014	58	Hurtig, A.K.	3	Mathematics	41	Retracted	1			International Journal of Environmental Research and Public Health	8	Health Care Access	110	The University of Queensland	11	National Science Foundation	8	Indonesia	36
		2013	42	Kuper, H.	3	Earth and Planetary Sciences	35					Lecture Notes in Networks and Systems	8	United States	107	University of Auckland	10	World Health Organization	8	Germany	33
		2012	38	Maia, T.	3	Energy	35					Disability and Society	7	Accessibility	101	The University of British Columbia	10	United States Agency for International Development	7	Brazil	29
		2011	46	Malbon, E.	3	Biochemistry, Genetics and Molecular Biology	28					Government Information Quarterly	7	Accountability	92	University of Cape Town	9	Canadian Institutes of Health Research	5	Italy	23
		2010	38	Roman, D.	3	Psychology	28					Sustainability Switzerland	7	Controlled Study	85	Stellenbosch University	9	Medical Research Council	5	Belgium	22
				Rosenberg, S.	3	Multidisciplinary	23					Advances in Intelligent Systems and Computing	6	Disability	81	Monash University	9	National Research Foundation of Korea	5	Nigeria	22
				Shi, L.	3	Agricultural and Biological Sciences	19					Globalization and Health	6	Health Service	81	University of California, San Francisco	9	Social Sciences and Humanities Research Council of Canada	5	Sweden	22
				Silva, A.	3	Physics and Astronomy	19					Health Research Policy and Systems	6	Health Care Quality	77	Harvard Medical School	8	U.S. President’s Emergency Plan for AIDS Relief	5	Malaysia	21
				Silva, A.M.	3	Neuroscience	14					Journal of Medical Internet Research	6	Public Health	76	Johns Hopkins Bloomberg School of Public Health	8	Conselho Nacional de Desenvolvimento Científico e Tecnológico	4	Norway	21
				Topp, S.M.	3	Immunology and Microbiology	13					Australian Journal of Public Administration	5	Health Policy	75	University of Pennsylvania	8	Department for International Development, UK Government	4	Pakistan	21
				Vian, T.	3	Pharmacology, Toxicology and Pharmaceutics	13					IEEE Access	5	Economics	74	Faculty of Medicine and Health	8	European Research Council	4	New Zealand	20
				Abuya, N.	2	Materials Science	12					Journal of General Internal Medicine	5	Decision Making	71	School of Public Health	8	Fundação para a Ciência e a Tecnologia	4	Hong Kong	17
				Aceves-González, C.	2	Chemical Engineering	5					Journal of Policy and Practice in Intellectual Disabilities	5	Priority Journal	67	The University of North Carolina at Chapel Hill	8	Global Fund to Fight AIDS, Tuberculosis and Malaria	4	Portugal	17
				Acharya, S.	2	Dentistry	5					Journal of Vocational Rehabilitation	5	Child	62	University of Oxford	8	Health Services Research and Development	4	Tanzania	16
				Afzal, M.M.	2	Chemistry	3					Medical Care	5	Major Clinical Study	62	University of Illinois at Chicago	8	John D. and Catherine T. MacArthur Foundation	4	Ireland	15
				Akgül, Y.	2	Veterinary	2					Pan African Medical Journal	5	Middle Aged	62	La Trobe University	7	Ministry of Education	4	Kenya	15
				Amon, J.J.	2							Universal Access in the Information Society	5	Qualitative Research	57	The Australian National University	7	National Center for Advancing Translational Sciences	4	South Korea	14
				Anyanti, J.	2							Australian Health Review	4	Health Insurance	56	University of KwaZulu-Natal	7	National Institute of Child Health and Human Development	4	Denmark	13
				Babbar, S.	2							BMC Pregnancy and Childbirth	4	Procedures	56	Boston University	7	National Natural Science Foundation of China	4	France	13
				Banhwa, J.	2							BMJ Global Health	4	Health Care Cost	55	University of California, Berkeley	7	Office of Research and Development	4	Ghana	12
				Baptiste, S.	2							Global Health Action	4	Health Care Personnel	55	University of Michigan, Ann Arbor	7	U.S. Geological Survey	4	Philippines	12
				Barros, R.M.	2							Health Policy and Planning	4	Public Sector	55	Fundacao Oswaldo Cruz	7	World Bank Group	4	Japan	10
				Barros, V.T.O.	2							Journal of Public Budgeting Accounting and Financial Management	4	Interview	54	The University of Western Australia	7	Bundesministerium für Bildung und Forschung	3	Poland	9
				Bell, C.	2							Lancet	4	Data Quality	53	McMaster University	7	Deutsche Gesellschaft für Internationale Zusammenarbeit	3	Romania	9
				Bellows, B.	2							Reproductive Health	4	Adolescent	52	Melbourne School of Population and Global Health	7	Direktion für Entwicklung und Zusammenarbeit	3	Thailand	9
				Belton, S.	2							Reproductive Health Matters	4	Information Management	52	Université McGill	6	Health Research Council of New Zealand	3	Zambia	9
				Bertrand, J.	2							Social Science and Medicine	4	Review	51	Stellenbosch University, Faculty of Medicine and Health Sciences	6	International Development Research Centre	3	Bangladesh	8
				Bickenbach, J.	2							World Development	4	Transparency	50	The University of Manchester	6	Ministry of Health	3	Ukraine	8
				Biehl, J.	2							Administrative Sciences	3	Delivery Of Health Care	49	UNICEF	6	National Institute of Allergy and Infectious Diseases	3	Austria	7
				Bostan, I.	2							Ahuri Final Report	3	Legislation And Jurisprudence	49	King's College London	6	Nederlandse Organisatie voor Wetenschappelijk Onderzoek	3	Czech Republic	7
				Bounabat, B.	2							BMC International Health and Human Rights	3	Australia	46	Stanford University	6	Schweizerischer Nationalfonds zur Förderung der Wissenschaftlichen Forschung	3	Ethiopia	7
				Boydell, V.	2							Ceur Workshop Proceedings	3	Health Care	46	Imperial College London	6	UNICEF	3	Taiwan	7
				Bullis, M.	2							Communications in Computer and Information Science	3	Health Care Planning	46	Western Sydney University	6	University of Melbourne	3	Turkey	7
				Byskov, J.	2							Data	3	Epidemiology	45	University of Pretoria	6	Wellcome Trust	3	Uganda	7
				Carrasco, I.G.	2							Global Health Science and Practice	3	Health Care Facility	45	University College London	6	Agence Nationale de la Recherche	2	Greece	6
				Chan, J.	2							Global Public Health	3	Human Rights	45	University of Technology Sydney	6	Australian Government	2	Saudi Arabia	6
				Chandra-Mouli, V.	2							Health Affairs	3	Health Care System	44	University of Southampton	6	Bayer	2	Zimbabwe	6
				Chen, J.J.	2							International Journal of Health Policy and Management	3	Information Processing	42	Prins Leopold Instituut voor Tropische Geneeskunde	6	British Academy	2	Cambodia	5
				Coleman, K.J.	2							International Journal of Medical Informatics	3	Aged	41	University of Miami	6	Bundesministerium für Wirtschaftliche Zusammenarbeit und Entwicklung	2	Colombia	5
				Colomo-Palacios, R.	2							International Multidisciplinary Scientific Geoconference Surveying Geology and Mining Ecology Management Sgem	3	E-government	41	Curtin University	6	Canada Research Chairs	2	Iraq	5
				Criado, J.I.	2							Iop Conference Series Earth and Environmental Science	3	Policy	41	Vrije Universiteit Amsterdam	5	Centers for Disease Control and Prevention	2	Jordan	5
				Das, J.K.	2							Journal of Rehabilitation Research and Development	3	Questionnaire	41	Universitetet i Oslo	5	Department for International Development	2	Lebanon	5
				De Cock Buning, T.	2							Lecture Notes in Civil Engineering	3	Audition	40	Tygerberg Hospital	5	Department of Foreign Affairs and Trade, Australian Government	2	Malawi	5
				Devine, A.	2							Military Medicine	3	Education	40	Western University	5	Direktoratet for Utviklingssamarbeid	2	Mexico	5
				Dew, A.	2							Plos Medicine	3	Social Responsibility	40	RMIT University	5	European Regional Development Fund	2	Morocco	5
				Dieleman, M.	2							Proceedings of the European Conference on E Government Eceg	3	Cross-sectional Study	39	Norges Teknisk-Naturvitenskapelige Universitet	5	European Social Fund	2	Nepal	5
				Dimov, S.	2							Rural and Remote Health	3	Primary Health Care	39	Royal Tropical Institute - KIT	5	Fogarty International Center	2	Oman	5
				Elbaum, B.	2							Sexual and Reproductive Health Matters	3	Standards	39	Manipal Academy of Higher Education	5	Fonds de Recherche du Québec - Santé	2	Qatar	5
				Ellerbe, L.S.	2							South African Medical Journal	3	Public Administration	38	Oregon Health & Science University	5	Fundamental Research Funds for the Central Universities	2	Russian Federation	5
				Eyles, J.	2							Studies in Health Technology and Informatics	3	Statistics And Numerical Data	37	Yale School of Medicine	5	Horizon 2020	2	Singapore	5
				Fischer, E.A.	2							Sustainable Development	3	Psychology	36	James Cook University	5	Japan Society for the Promotion of Science	2	Afghanistan	4
				Fisher, K.R.	2							Tizard Learning Disability Review	3	Metadata	34	Universidade do Minho	5	Johns Hopkins Bloomberg School of Public Health	2	Argentina	4
				Flood, C.M.	2							Adapted Physical Activity Quarterly	2	Quality Of Health Care	34	Flinders University	5	Johns Hopkins University	2	Botswana	4
				Francey, A.	2							African Journal of Disability	2	World Health Organization	34	U.S. Department of Veterans Affairs	5	Medical Research Future Fund	2	Bulgaria	4
				Freire, A.P.	2							American Journal of Transplantation	2	Artificial Intelligence	33	Georgetown University	5	Microsoft	2	Congo	4
				Froehlich, J.E.	2							American Review of Public Administration	2	Health Program	33	University of New South Wales at Australian Defence Force Academy	5	Ministerio de Ciencia, Innovación y Universidades	2	Ecuador	4
				Fusheini, A.	2							Applied Sciences Switzerland	2	Pregnancy	33	South African Medical Research Council	5	Ministry of Health and Welfare	2	Egypt	4
				Gallego, G.	2							Assistive Technologies Concepts Methodologies Tools and Applications	2	Government Regulation	32	Universidade Federal de Minas Gerais	5	National Heart Foundation of Australia	2	Finland	4
				George, A.S.	2							Assistive Technology Research Series	2	India	32	University of the Western Cape	5	National Human Genome Research Institute	2	Iran	4
				Ginsberg, W.	2							Australian Journal of Primary Health	2	Mental Health	32	Harvard T.H. Chan School of Public Health	5	National Institute for Health Research	2	Palestine	4
				Gostin, L.O.	2							Australian Journal of Social Issues	2	Private Sector	32	Université Laval	5	National Institute of Mental Health	2	Viet Nam	4
				Goudge, J.	2							BMC Primary Care	2	Health Services	31	Stanford University School of Medicine	5	National Institute on Minority Health and Health Disparities	2	Fiji	3
				Gómez-Berbís, J.M.	2							BMJ Clinical Research Ed	2	Sustainable Development	31	University of Michigan Medical School	5	Norges Forskningsråd	2	Georgia	3
				Harrison-Felix, C.	2							BMJ Online	2	United States Department Of Veterans Affairs	31	York University	5	Office of Academic Affiliations, Department of Veterans Affairs	2	Lithuania	3
				Hilera, J.R.	2							British Journal of Special Education	2	Young Adult	31	The Aga Khan University	5	Pan American Health Organization	2	Panama	3
				Hoopes, A.J.	2							Conflict and Health	2	Covid-19	30	Kenya Medical Research Institute	5	Pew Charitable Trusts	2	Rwanda	3
				Hurjui, I.	2							Corporate Law and Governance Review	2	Cross-sectional Studies	30	University of the Witwatersrand Faculty of Health Sciences	5	Robert Wood Johnson Foundation	2	Slovakia	3
				Hynes, D.M.	2							Critical Perspectives on Accounting	2	Veterans	30	Nossal Institute for Global Health	5	State Government of Victoria	2	Sudan	3
				Igharo, V.	2							Critical Social Policy	2	Developing Countries	29	Emory University	4	U.S. Department of Agriculture	2	United Arab Emirates	3
				Indrijawati, A.	2							Current Opinion in Otolaryngology and Head and Neck Surgery	2	Disabled Person	29	University of Massachusetts Chan Medical School	4	U.S. Department of Energy	2	Algeria	2
				Ingavelez-Guerra, P.	2							Development Policy Review	2	Disabled Persons	28	Ewha Womans University	4	Universitas Indonesia	2	Cyprus	2
				Ir, P.	2							Disability and Rehabilitation	2	Global Health	28	Universidad Carlos III de Madrid	4	Universitas Padjadjaran	2	Iceland	2
				Itimu-Phiri, A.	2							Discover Public Health	2	Preschool Child	28	Universiti Kebangsaan Malaysia	4	University of Bristol	2	Laos	2
				Jacobs, B.	2							Ear and Hearing	2	Quality Control	28	Chinese University of Hong Kong	4	University of New South Wales	2	Luxembourg	2
				Jirava, P.	2							Eastern Mediterranean Health Journal	2	Veteran	28	Princeton University	4	University of North Carolina	2	Macao	2
				Jorge, S.	2							Education Sciences	2	Government Data Processing	27	National Institutes of Health NIH	4	University of Southampton	2	Moldova	2
				Kavanagh, A.	2							Environment and Planning B Urban Analytics and City Science	2	Open Data	27	Georgetown Law	4	University of Sydney	2	Namibia	2
				Kašparová, M.	2							Evidence and Policy	2	Clinical Audit	26	University of Galway	4	Western University	2	Peru	2
				Kruske, S.	2							Frontiers in Artificial Intelligence and Applications	2	Financial Management	26	Duke University	4	Abundance Foundation	1	Serbia	2
				Křupka, J.	2							Frontiers in Education	2	Funding	26	Universidad de Guadalajara	4	Advanced Research Projects Agency	1	Tunisia	2
				Lackey, S.	2							Frontiers in Public Health	2	Governance	26	Murdoch Children's Research Institute	4	Aerospace Technology Institute	1	Armenia	1
				Lawn, J.E.	2							Gates Open Research	2	Leadership	26	The University of Adelaide	4	African Population and Health Research Center	1	Barbados	1
				Levesque, M.	2							Health Care Analysis	2	Canada	25	Harvard University	4	Agency for Healthcare Research and Quality	1	Bhutan	1
				Li, J.	2							Health Promotion Journal of Australia	2	Child, Preschool	25	United States Geological Survey	4	Air Force Office of Scientific Research	1	Bolivia	1
				Liu, C.F.	2							Health Services Research	2	Data Management	25	University of Wollongong	4	Alan Turing Institute	1	Bosnia and Herzegovina	1
				London, L.	2							Health Systems and Reform	2	Developing Country	25	Wits School of Public Health	4	Alberta Innovates - Health Solutions	1	Burundi	1
				Longfield, K.	2							Healthcare Papers	2	Human Experiment	25	UNC Gillings School of Global Public Health	4	Alliance for a Healthier World, Johns Hopkins University	1	Cameroon	1
				Luján-Mora, S.	2							ISPRS International Journal of Geo Information	2	Local Government	25	University of Otago	4	Alzheimer's Association	1	Chad	1
				López-Cuadrado, J.L.	2							Indian Journal of Public Health Research and Development	2	Practice Guideline	25	University of Utah School of Medicine	4	American Association for the Advancement of Science	1	Chile	1
				Mahapatra, S.S.	2							Infectious Diseases of Poverty	2	Prevention And Control	25	University of Colorado Anschutz School of Medicine	4	American Physical Therapy Association	1	Dominican Republic	1
				Mahmood, A.	2							Injury	2	Rural Area	25	UW College of Engineering	4	American Political Science Association	1	Estonia	1
				Mandys, J.	2							Internal Medicine Journal	2	China	24	University of Ottawa	4	American Red Cross	1	European Union	1
				Marella, M.	2							International Archives of the Photogrammetry Remote Sensing and Spatial Information Sciences ISPRS Archives	2	Health Equity	24	North-West University	4	American University of Beirut	1	Guinea	1
				Martínez-Cardama, S.	2							International Journal of Disaster Risk Science	2	Websites	24	Swinburne University of Technology	4	An Roinn Sláinte	1	Haiti	1
				Masri, F.	2							International Journal of Electronic Government Research	2	Follow Up	23	University of Cambridge	4	Arab Council for the Social Sciences	1	Honduras	1
				Mattocks, K.M.	2							International Journal of Innovative Technology and Exploring Engineering	2	Health Survey	23	UCSF School of Medicine	4	Arnold Ventures	1	Hungary	1
				Maulik, M.	2							International Perspectives on Inclusive Education	2	Medical Audit	23	Indian Institute of Technology Delhi	4	Association canadienne des infirmières en oncologie	1	Israel	1
				Mberu, B.	2							Issue Brief Commonwealth Fund	2	Newborn	23	Ifakara Health Institute	4	Atlas Network	1	Jamaica	1
				McLeod, S.	2							Issue Brief Health Policy Tracking Service	2	Outcome Assessment	23	Makerere University	4	Australian Centre for Microscopy and Microanalysis, University of Sydney	1	Kazakhstan	1
				McVilly, K.	2							Jmir Formative Research	2	Poverty	23	George Institute for Global Health	4	Australian Education International, Australian Government	1	Kuwait	1
				Mendoza, J.	2							Jmir Research Protocols	2	Surveys And Questionnaires	23	VA Connecticut Healthcare System	4	Australian National University	1	Kyrgyzstan	1
				Michael, D.	2							Journal of Aging and Social Policy	2	Community Care	22	The World Bank, USA	4	Austrian Federal Ministry of Economy, Family and Youth	1	Latvia	1
				Mishra, A.	2							Journal of Cleaner Production	2	Governance Approach	22	Manipal College of Health professions	4	Autism Speaks	1	Liberia	1
				Misra, D.P.	2							Journal of Disability Policy Studies	2	Government Programs	22	Statsbygg	3	Badan Tenaga Nuklir Nasional	1	Madagascar	1
				Mittler, P.	2							Journal of Head Trauma Rehabilitation	2	Health Promotion	22	Université de Lausanne UNIL	3	Banaras Hindu University	1	Mali	1
				Mohapatra, S.	2							Journal of Law Medicine and Ethics	2	Quality Improvement	22	University of Westminster	3	Basic Energy Sciences	1	New Caledonia	1
				Mokdad, A.H.	2							Journal of Librarianship and Information Science	2	Risk Factor	22	University of Johannesburg	3	Bedford Institute of Oceanography	1	Paraguay	1
				Monaco, E.	2							Journal of Primary Care and Community Health	2	South Africa	22	University of Illinois Urbana-Champaign	3	Bernard van Leer Foundation	1	Sri Lanka	1
				Mori, S.	2							Journal of Transport and Health	2	Coronavirus Disease 2019	21	Charles Sturt University	3	Bill and Melinda Gates Institute for Population and Reproductive Health	1	Tajikistan	1
				Mortenson, W.B.	2							Journal of Water and Health	2	Ethics	21	University of Glasgow	3	Binus University	1	Uzbekistan	1
				Moulta-Ali, U.	2							Journal of the American Board of Family Medicine	2	Health Services Needs And Demand	21	The University of Sydney School of Health Sciences	3	Biotechnology Industry Research Assistance Council	1	Yemen	1
				Møgedal, S.	2							Journal of the International AIDS Society	2	Interviews As Topic	21	Universitat de Barcelona	3	Birzeit University	1
				Natalis, A.	2							Lancet Global Health	2	Patient Care	21	Universiteit van Amsterdam	3	Boston VA Research Institute	1
				Ni Mhurchu, C.	2							Land	2	Prevalence	21	National Technical University of Athens NTUA	3	Building Technologies Office	1
				Nikolov, N.	2							Making It Work Employment of People with Disabilities	2	Public Health Service	21	Groote Schuur Hospital	3	Bulgarian National Science Fund	1
				Nomura, R.	2							Malaria Journal	2	Rural Population	21	Vanderbilt University	3	Bundesministerium für Gesundheit	1
				Novillo-Ortiz, D.	2							Management for Professionals	2	Veterans Health	21	Zhejiang University	3	Canadian Association of Medical Oncologists	1
				Nxumalo, N.	2							Medical Journal of Australia	2	Infant	20	SINTEF Foundation for Scientific and Industrial Research	3	Canadian Association of Nurses in Oncology	1
				Oton, S.	2							Milbank Quarterly	2	Insurance	20	Universiti Teknologi MARA	3	Cancer Institute NSW	1
				Pacios, A.R.	2							Multidisciplinary Science Journal	2	Middle Income Country	20	Duke University School of Medicine	3	Cancer Research UK	1
				Padhani, Z.A.	2							Neurology	2	Patient Referral	20	Mayo Clinic	3	Carnegie Dunfermline Trust	1
				Paniagua-Martín, F.	2							New Zealand Medical Journal	2	Politics	20	Univerzita Pardubice	3	Carolina Population Center, University of North Carolina at Chapel Hill	1
				Pawson, H.	2							Oceans Conference Record IEEE	2	Primary Medical Care	20	University of Ibadan	3	Center for Applied Strategic Learning	1
				Perez, G.V.	2							Open Government Concepts Methodologies Tools and Applications	2	Retrospective Study	20	The City University of New York	3	Center for Global Health	1
				Pring, J.	2							Procedia Computer Science	2	Total Quality Management	20	Michigan Medicine	3	Centers for Medicare and Medicaid Services	1
				Robles-Bykbaev, V.	2							Public Governance Practices in the Age of AI	2	Health Care Organization	19	CNRS Centre National de la Recherche Scientifique	3	Centre interuniversitaire de recherche sur les reseaux d'entreprise, la logistique et le transport	1
				Saugstad, M.	2							Public Health	2	Health Personnel	19	Population Services International	3	Children's Health Research Institute	1
				Schaaf, M.	2							Public Health Reports	2	Internet	19	Portland VA Medical Center	3	Children's Investment Fund Foundation	1
				Scherer, N.	2							Public Integrity	2	Investment	19	Purdue University	3	China Scholarship Council	1
				Schneider, H.	2							Records Management Journal	2	Open Government Data	19	UNAIDS	3	Chinese University of Hong Kong	1
				Seth, S.D.	2							Social Policy and Administration	2	Physician	19	University of Iowa Carver College of Medicine	3	Christ University	1
				Sherrington, C.	2							Transportation Research Part A Policy and Practice	2	Public Policy	19	WHO Regional Office for Europe	3	City Futures Research Centre	1
				Shin, S.H.	2							Transportation Research Record	2	Retrospective Studies	19	The University of Newcastle, Australia	3	Clinical Center	1
				Singh, S.	2							Urban Science	2	Risk Assessment	19	Australian Catholic University	3	Comic Relief	1
				Sinif, L.	2							Vaccine	2	Trends	19	Faculty of Health Sciences, University of Cape Town	3	Consejo Nacional de Ciencia y Tecnología	1
				Skawinski, E.	2							Value in Health	2	Benchmarking	18	UNSW Medicine	3	Consejo Nacional de Ciencia, Tecnología e Innovación Tecnológica	1
				Skempes, D.	2							Veterans Disability Benefits Challenges to Timely Processing and Improvement Efforts	2	Commerce	18	State University of New York Albany	3	Consejo Superior Universitario Centroamericano	1
				Smith-Merry, J.	2							Voting Access for Disabled and Long Term Care Voters Assessments	2	Commercial Phenomena	18	Karolinska Institutet	3	Consortium of International Agricultural Research Centers	1
				Socal, M.P.	2							13th IEEE International Conference on Smart Grid Icsmartgrid 2025	1	Digital Transformation	18	Mailman School of Public Health	3	Cordis	1
				Sondorp, E.	2							14th International Space Syntax Symposium Sss 2024	1	Evidence Based Practice	18	University of Maryland School of Medicine	3	Cornerstone Specialty Wood Products	1
				Stanley, R.	2							2011 International Conference on Electrical and Control Engineering Icece 2011 Proceedings	1	Focus Groups	18	United States Geological Survey Central Region	3	Covenant University Centre for Research, Innovation and Discovery	1
				Steege, R.	2							2013 IEEE Acis 12th International Conference on Computer and Information Science Icis 2013 Proceedings	1	Health	18	Instituto Politécnico do Porto	3	Cultural Heritage Administration	1
				Steele, L.	2							2014 1st International Conference on Edemocracy and Egovernment Icedeg 2014	1	Health Services Research	18	University of Florida	3	Curtin University of Technology	1
				Stucki, G.	2							2017 6th International Conference on Agro Geoinformatics Agro Geoinformatics 2017	1	Hospital	18	Edward Hines Jr. VA Hospital	3	Deanship of Scientific Research, Imam Mohammed Ibn Saud Islamic University	1
				Tarlov, E.	2							2018 IEEE International Autumn Meeting on Power Electronics and Computing Ropec 2018	1	Infant, Newborn	18	University of Tasmania	3	Dementia Australia Research Foundation	1
				Teixeira, S.F.	2							2018 IEEE International Conference on Automation Quality and Testing Robotics Aqtr 2018 Theta 21st Edition Proceedings	1	Maternal Health Services	18	University of Pittsburgh	3	Department of Agriculture and Cooperation, Ministry of Agriculture	1
				Tereza, S.D.	2							2018 International Conference on Computer Control Informatics and Its Applications Recent Challenges in Machine Learning for Computing Applications Ic3ina 2018 Proceeding	1	Perception	18	Queen’s University	3	Department of Health, Western Cape Government	1
				Thomas, B.	2							2019 6th International Conference on Edemocracy and Egovernment Icedeg 2019	1	Program Evaluation	18	Göteborgs Universitet	3	Department of Science and Technology, Ministry of Science and Technology, India	1
				Ulloa-Amaya, M.	2							2020 8th International Conference on Information Technology and Multimedia Icimu 2020	1	Socioeconomics	18	International Islamic University Malaysia	3	Department of Science and Technology, Republic of South Africa	1
