# Supplementary material for: Audit data governance for disability-inclusive public services: A systematic review and integrative S–A–C framework
Source: PLoS One. 2026 May 22;21(5):e0350135. doi: 10.1371/journal.pone.0350135 (PMC13196965; doi:10.1371/journal.pone.0350135)
Supplement: S5 File — Exported Zotero library file for the final included set (n = 125), provided to support traceability of the included corpus and reference management. (XLSX) [file pone.0350135.s008.xlsx]

## Sheet: S8_NVivo_import
Study_No	Study_ID	NVivo_Case_Name	Study_Title	Citation	Abstract_Note	Zotero_Key	DOI	URL	Author	Publication_Year
1	ST001	ST001_Abraham_2019	Data governance: A conceptual framework, structured review, and research agenda	(Abraham et al., 2019)	This review paper develops a conceptual framework for data governance, synthesizes the literature, and provides a research agenda. Based on a structured literature review of 145 research papers and practitioner publications published during 2001–2019, it identifies the major building blocks of data governance and decomposes them along six dimensions. The paper highlights five research areas and a…	6LBJI4M6	10.1016/j.ijinfomgt.2019.07.008	https://linkinghub.elsevier.com/retrieve/pii/S0268401219300787	Abraham, Rene; Schneider, Johannes; Vom Brocke, Jan	2019
2	ST002	ST002_AFROSAI_2020	Integrating Big Data in Public Sector Audit	(AFROSAI, 2020)	This study focuses on the mechanisms needed for integrating big data in public sector audit. Aimed at Supreme Audit Institutions, it first provides an overall understanding of big data, then highlights the opportunities and potential challenges that big data brings to public sector audit.	6SDYI4PK		https://www.google.com/url?sa=t&source=web&rct=j&opi=89978449&url=https://www.idi.no/elibrary/relevant-sais/lota/other-resources/1894-afrosai-e-research-paper-integrating-big-data-in-public-sector-auditing-2020/file&ved=2ahUKEwiRpfCg0r6NAxV1zTgGHdJ3NZkQFnoECBUQAQ&usg=AOvVaw2Q2jBwc6hwLQDJz1ugLyN9	AFROSAI	2020
3	ST003	ST003_Aguboshim_2023	Sustainable data governance in the era of global data security challenges in Nigeria: A narrative review	(Aguboshim et al., 2023)	Data are now valued as the new oil that powers the world economy. Globally, Big data technologies have intensified the need for Sustainable Data Governance (SDG). Significant empirical evidence from literature revealed that about 2.7 zettabytes of data now in the digital universe are being threatened by cybercrime incidents that are on the rise globally. Despite the importance of SDG and cyber se…	F566MXRD	10.30574/wjarr.2023.17.2.0154	https://wjarr.com/content/sustainable-data-governance-era-global-data-security-challenges-nigeria-narrative-review	Aguboshim, Felix C; Ifeyinwa N Obiokafor; Anastasia O Emenike	2023
4	ST004	ST004_Akbar_2025	Peran Manajemen Pelayanan Publik dalam Mewujudkan Pelayanan yang Efektif dan Efisien	(Akbar & Tjenreng, 2025)	Effective and efficient public services have become one of the top priorities in government management in various countries. In this context, this research aims to identify the role of public service management in realizing effective and efficient services by utilizing various secondary sources through literature studies. The effectiveness of public services is measured by the extent to which ser…	AVPZWGGQ	10.37481/pkmb.v5i1.1301	https://ojs.pseb.or.id/index.php/pkm/article/view/1301	Akbar, Merly Septia Afsani; Tjenreng, Muhammad Baharuddin Zubakhrum	2025
5	ST005	ST005_Alhassan_2018	Critical Success Factors for Data Governance: A Theory Building Approach	(Alhassan, 2018)	Presents critical success factors for data governance through theory building based on case-study evidence, aiming to identify the factors most important to successful data-governance implementation.	8IHYIJ5F		https://cora.ucc.ie/server/api/core/bitstreams/64e9269c-de60-40f4-8539-e6048c3368f6/content	Alhassan, Ibrahim	2018
6	ST006	ST006_Alshehadeh_2024	Accounting data governance and its influence on financial report quality: Insights from commercial banks	(Alshehadeh et al., 2024)	This study aimed to measure the impact of implementing mechanisms of accounting data governance, represented by International Accounting Standards, internal auditing, external auditing, audit committees, disclosure and transparency, and performance evaluation, on the quality of financial reporting data for the commercial banks listed on the Amman Stock Exchange, totaling (15) banks. To achieve th…	M5AEPFFL	10.24294/jipd.v8i4.3222	https://systems.enpress-publisher.com/index.php/jipd/article/view/3222	Alshehadeh, Abdul Razzak; Elrefae, Ghaleb Awad; Yaseen, Saad G.; Aljawarneh, Nader Mohammad; Al-khawaja, Haneen A.	2024
7	ST007	ST007_Amaliah_2023	Analisis Aksesibilitas Website Pemerintah Provinsi Indonesia Sebagai Implementasi Corporate Digital Responsibility terhadap E-Government	(Amaliah et al., 2023)	The rapid development of ICT raises risks that can occur, such as the accessibility of digital information by persons with disabilities. Accessibility is an aspect of equality that has been recognized by Indonesia, particularly access to information and public services such as the government website. However, previous findings show that government websites in various countries do not have good ac…	QTCLPNF2	10.24912/pr.v7i2.24456	https://journal.untar.ac.id/index.php/prologia/article/view/24456	Amaliah, St. Mukhlisahtul; Hafiar, Hanny; Dewi, Retasari	2023
8	ST008	ST008_Anton_2023	Beyond Digital Data and Information Technology: Conceptualizing Data-Driven Culture	(Anton et al., 2023)	Argues that the concept of a data-driven culture lacks a uniform definition, identifies relevant characteristics of the construct, and proposes an integrative framework to support research and practice.	GFDFFFTV	10.17705/1pais.15301	https://aisel.aisnet.org/pajais/vol15/iss3/1	Anton, Eduard; Oesterreich, Thuy Duong; Aptyka, Markus; Teuteberg, Frank	2023
9	ST009	ST009_Arundel_2023	Measuring public sector innovation	(Arundel & Schoonraad, 2023)	Discusses the conceptual and practical difficulties of defining and measuring public sector innovation, noting disagreement over relevant dimensions and the implications of weak definitions for measurement.	HK7VX3YR		https://www.elgaronline.com/view/book/9781800883024/book-part-9781800883024-19.xml	Arundel, Anthony; Schoonraad, Pierre	2023
10	ST010	ST010_Rodriguez_2024	Multi-scale governance and data for sustainable development	(Rodriguez, 2024)	Future societal systems will be characterized by heterogeneous human behaviors and data-driven collective action. Complexity will arise as a consequence of the 5th Industrial Revolution and 2nd Data Revolution possible, thanks to a new generation of digital systems and the Metaverse. These technologies will enable new computational methods to tackle inequality while preserving individual rights a…	2KZW2P2U	10.3389/fdata.2022.1025256	https://www.frontiersin.org/articles/10.3389/fdata.2022.1025256/full	Pastor-Escuredo, David; Gardeazabal, Andrea; Koo, Jawoo; Imai, Asuka; Treleaven, Philip	2022
11	ST011	ST011_Bachmann_2022	The Contribution of Data-Driven Technologies in Achieving the Sustainable Development Goals	(Bachmann et al., 2022)	The United Nationsโ€ Sustainable Development Goals (SDGs) set out to improve the quality of life of people in developed, emerging, and developing countries by covering social and economic aspects, with a focus on environmental sustainability. At the same time, data-driven technologies influence our lives in all areas and have caused fundamental economical and societal changes. This study present…	FAGU7ZRI	10.3390/su14052497	https://www.mdpi.com/2071-1050/14/5/2497	Bachmann, Nadine; Tripathi, Shailesh; Brunner, Manuel; Jodlbauer, Herbert	2022
12	ST012	ST012_Barbala_2023	Towards a Common Data-Driven Culture: A Longitudinal Study of the Tensions and Emerging Solutions Involved in Becoming Data-Driven in a Large Public Sector Organization	(Barbala et al., 2023)	Longitudinal case study of a large Norwegian public sector organization showing that incompatible data cultures create tensions and conflicts that hinder data-driven initiatives, while top-down facilitation can support a common data-driven culture.	KMRM2QKD	10.2139/ssrn.4658343	https://www.ssrn.com/abstract=4658343	Barbala, Astri Moksnes; Hanssen, Geir Kjetil; Sporsem, Tor	2023
13	ST013	ST013_Barbala_2023	Data-Driven Development in Public Sector: How Agile Product Teams Maneuver Data Privacy Regulations	(Barbala et al., 2023)	Abstract Datafication processes, the ongoing strive for making organizations data-driven, have in recent years entailed data-focused software projects and more interdisciplinary teamwork. Simultaneously as agile product teams have been directed towards increased use of data for software development, stronger data protection regulations such as GDPR have further complexified the software developer…	E65K7TTG		https://link.springer.com/10.1007/978-3-031-33976-9_11	Barbala, Astri; Sporsem, Tor; Stray, Viktoria	2023
14	ST014	ST014_Bartók_2018	May the advanced biometric electronic signature be applicable in public administration?	(Bartók & Erdősi, 2018)	Electronic signature is a technology-neutral collective noun. Therefore, several different implementations compose the known types of electronic signatures. Many classifications may be defined, for instance from technological and legal aspects. In reference to acceptability, legal status of a given signature seems to be the most important attribute for transaction partners in the e-Administration…	YX73MN2R	10.24989/ocg.v325.37	https://ejournals.facultas.at/index.php/ocgcp/article/view/1577	Bartรณk, Sรกndor P.; Erdล‘si, Pรฉter Mรกtรฉ	2018
15	ST015	ST015_Becchetti_2023	The Public Trust in Data	(Becchetti et al., 2023)	Unique among proposed legal interventions for new data economies, a public trust for data would allow a democratic polity to commit durably to public-regarding management of informational resources, coupled to judicially enforceable limits on private exploitation and public allocation decisions. Reviving the common-law public trust doctrine, the article argues that personal data shares important …	JDFTI4RP	10.2139/ssrn.3794780	https://www.ssrn.com/abstract=3794780	Huq, Aziz Z.	2021
16	ST016	ST016_Bernardes_2020	Data Protection in Public Sector: Normative Analysis of Portuguese and Brazilian Legal Orders	(Bernardes et al., 2020)	Analyzes public-sector data protection through a normative comparison of Portuguese and Brazilian legal orders.	7JHMY2A3		http://link.springer.com/10.1007/978-3-030-45691-7_76	Bernardes, Marciele Berger; De Andrade, Francisco Pacheco; Novais, Paulo	2020
17	ST017	ST017_Bessick_2016	Factors influencing effective Information Management using information technology systems in a Public Sector Department	(Bessick, 2016)	The Public Sector encounters great challenges in its attempts to strengthen its public services. Public servants are in need of accurate and up-to-date information that can be readily accessible. They need information to be made available for effective and efficient decision-making. In order to improve service delivery, the Public Sector must aim to reach its objectives by increasing and improvin…	IB3MZRKB		https://core.ac.uk/download/pdf/92534831.pdf	Bessick, Jacqueline Ruby	2016
18	ST018	ST018_Biagi_2022	Data Model Design to Support Data-Driven IT Governance Implementation	(Biagi & Russo, 2022)	Organizations must quickly adapt their processes to understand the dynamic nature of modern business environments. As highlighted in the literature, centralized governance supports decision-making and performance measurement processes in technology companies. For this reason, a reliable decision-making system with an integrated data model that enables the rapid collection and transformation of da…	KT6GBBRU	10.3390/technologies10050106	https://www.mdpi.com/2227-7080/10/5/106	Biagi, Vittoria; Russo, Angela	2022
19	ST019	ST019_Bognar_2019	Cost-Effectiveness Analysis and Disability Discrimination	(Bognar, 2019)	Abstract Cost-effectiveness analysis (CEA) is an analytical tool in health economics. One of the most important objections to it is that its use can lead to unjust discrimination against people with disabilities. This chapter evaluates this objection. It begins by clarifying its nature, then it examines some alleged forms of discrimination. It argues that they are either not cases of unjust discr…	DT3M6UQY		https://academic.oup.com/edited-volume/28141/chapter/212933523	Bognar, Greg	2019
20	ST020	ST020_Budiarti_2020	Digital Signature Implementation as a New Smart Governance Model	(Budiarti et al., 2020)	With the times, nothing is impossible with internet technology. One of the advantages of the internet is that it allows for developing it to support creativity and openness to the public, especially ICT-based governance or smart governance, by implementing digital signature, both in public services implementation and in correspondence and other documents. Most of the previous digital signature st…	3D3Z2BUK	10.33019/society.v8i2.222	https://societyfisipubb.id/index.php/society/article/view/222	Budiarti, Nursani; Putra, Yahya Pandega; Nurmandi, Achmad	2020
21	ST021	ST021_Buhai_2021	Development of scientific, technological and innovation space in Ukraine and EU countries	(Buhai & Koltun, 2021)	The joint monograph presents the current research of scientific innovation field in Ukraine and EU countries. General questions of comparative-historical, typological linguistics, Romanic and Germanic languages, history of pedagogy, theory and methods of teaching, pedagogical and developmental psychology, psychology of activity in special conditions, etc. are considered. The publication is intend…	8HNFGZN5		http://www.baltijapublishing.lv/omp/index.php/bp/catalog/book/179	Buhai, O.,; Koltun, V.	2021
22	ST022	ST022_Buttow_2024	Artificial intelligence in the public sector: Maximizing opportunities, managing risks.	(Buttow & Weerts, 2024)	The World Bank Group offers financial products, technical assistance, and innovative solutions to help countries tackle development challenges.	GTCNA5MU		https://aiforgood.itu.int/about-us/un-ai-actions/wbg/	World Bank.	2020
23	ST023	ST023_Casey_2016	Interorganizational collaboration in public health data sharing	(Casey et al., 2016)	Purpose The purpose of this paper is to analyze the institutional and social forces that influence collaborative data sharing practices in cross-sector interorganizational networks. The analysis focusses on the data sharing practices between professionals in the transportation and public health sectors, areas prioritized for collaborative action to improve public health. Design/methodology/approa…	8R9PT2BE	10.1108/JHOM-05-2015-0082	https://www.emerald.com/insight/content/doi/10.1108/JHOM-05-2015-0082/full/html	Casey, Colleen; Li, Jianling; Berry, Michele	2016
24	ST024	ST024_Cass_1999	Service evaluation and development: experience of a paediatric disability team	(Cass & Kugler, 1999)	Classical audit frameworks encourage the use of audit cycles, with performance being evaluated against predefined quality targets and modified accordingly. This approach has obvious validity in clinical settings where treatments have very clear endpoints and outcome measures can be prioritized with ease. The situation becomes more complex in disability service settings, where the impact of clinic…	8P72TCDH	10.1046/j.1365-2214.1999.25220095.x	https://onlinelibrary.wiley.com/doi/10.1046/j.1365-2214.1999.25220095.x	Cass, H.; Kugler, B.	1999
25	ST025	ST025_Cerrillo_2021	Data governance for public transparency	(Cerrillo-Martínez & Casadesús-de-Mingo, 2021)	Public transparency is becoming increasingly complex due to the volume of data generated by government, the plurality of uses given to public data, their dispersal over different organizations, bodies and units and the diversity of mechaยญnisms through which they are channelled. All this requires government agencies not only to improve data management but also to adopt procedures and structures t…	6Q58M3WY	10.3145/epi.2021.jul.02	https://revista.profesionaldelainformacion.com/index.php/EPI/article/view/86362	Cerrillo-Martรญnez, Agustรญ; Casadesรบs-de-Mingo, Anahรญ	2021
26	ST026	ST026_Chen_2024	Data Ownership and Digital Governance: Promoting Enterprise Cooperation and Sustainable Development	(Chen, 2024)	In the contemporary data-driven era, the triad of data ownership, digital governance, and government-enterprise cooperation is woven intricately into the fabric of the digital landscape. At the core of this interconnected web lies the imperative to strike a delicate balance between safeguarding data rights, fostering data sharing, and upholding data security, all pillars underpinning the sustaina…	H5EXD62D	10.54097/3tdv5346	https://drpress.org/ojs/index.php/EHSS/article/view/19098	Chen, Lexuan	2024
27	ST027	ST027_Choi_2023	Ethics Management in the Public Sector	(Choi, 2023)	Ethics management is evolving beyond the traditional scope as the public and private sectors move toward an environmental, social, and governance (ESG) focus. In the P-Insights report โ€Ethics Management in the Public Sector,โ€ Dr. Jin-Wook Choi reviews ethical principles and values, examines two recent corruption scandals, and suggests how organizations could improve ethics to maintain public …	T2NQKRIF		https://www.apo-tokyo.org/publications/ethics-management-in-the-public-sector/	Choi, Jin-Wook	2023
28	ST028	ST028_Clegg_2008	Holding services to account	(Clegg, 2008)	Abstract Backgroundโ€ Recently, the frequency of audit inspections of health services for people with intellectual disability (ID) in the UK has increased, from occasional inquiries to a systematic audit of all services. From 2008, a process of continuous audit โ€surveillanceโ€ of specialist health services is to be introduced. Similar regimes of inspection are in place for social care service…	LGQAFK3P	10.1111/j.1365-2788.2008.01068.x	https://onlinelibrary.wiley.com/doi/10.1111/j.1365-2788.2008.01068.x	Clegg, J.	2008
29	ST029	ST029_Cottee_2022	A blueprint for enduring human services cross-jurisdictional data linkage, adapted to achieving outcomes for people with disability	(Cottee et al., 2022)	ObjectivesPeople with disability represent 1 in 6 Australians and use services provided across multiple levels of government. Data is siloed between different governments and service systems, limiting visibility and ability to improve outcomes. Our objective was to progress people-centred data sharing across jurisdictions at scale, focused on people with disability. ApproachMore than 140 engageme…	CRR6XN8A	10.23889/ijpds.v7i3.1972	https://ijpds.org/article/view/1972	Cottee, Passiona; Camacho, Ximena; Cooper, Natalie; Irvine, Katie	2022
30	ST030	ST030_Daneshmandnia_2019	The influence of organizational culture on information governance effectiveness	(Daneshmandnia, 2019)	Purpose This paper aims to explore the impact of organizational culture on information governance (IG) effectiveness at higher education institutions (HEIs). IT professionals, such as chef information officers, chief technology officers, chief information security officers and IT directors at HEIs were surveyed and interviewed to learn about whether organizational culture influences IG effectiven…	YH88PPZG	10.1108/RMJ-09-2018-0033	https://www.emerald.com/insight/content/doi/10.1108/RMJ-09-2018-0033/full/html	Daneshmandnia, Ali	2019
31	ST031	ST031_DeStefano_2016	Improving Data Governance in Large Organizations through Ontology and Linked Data	(DeStefano et al., 2016)	Addresses data quality and governance challenges in large organizations and proposes ontology and linked-data approaches to improve data governance.	9BZW6GS5	10.1109/CSCloud.2016.47	http://ieeexplore.ieee.org/document/7545932/	DeStefano, R. J.; Tao, Lixin; Gai, Keke	2016
32	ST032	ST032_Dimaano_2024	Organizational culture, technological capacity, and data-driven decision-making: Basis for HEI innovation framework	(Dimaano, 2024)	Describes organizational culture, technological capacity, and self-assessed data-driven decision-making capabilities in selected higher education institutions to inform an innovation framework.	2UA85II9	10.5861/ijrsm.2024.1043	http://consortiacademia.org/10-5861-ijrsm-2024-1043/	Dimaano, Melody R	2024
33	ST033	ST033_Ditkaew_2023	The impact of audit data analytics on audit quality and audit review continuity in Thailand	(Ditkaew & Suttipun, 2023)	Purpose The main objective of this study is to examine the impact of audit data analytics (ADA) on audit quality (AQ) and audit review continuity (ARC). Design/methodology/approach Using 452 CPAs in Thailand as samples, mail questionnaires were used and sent to collect the data. Descriptive analysis, correlation matrix and path analysis were used to analyze the data. Findings The results of this …	HSF5HSA6	10.1108/AJAR-04-2022-0114	https://www.emerald.com/insight/content/doi/10.1108/AJAR-04-2022-0114/full/html	Ditkaew, Kanthana; Suttipun, Muttanachai	2023
34	ST034	ST034_Duckworth_2022	Medication oversight, governance, and administration in intellectual disability services: legislative limbo	(Duckworth & Wilson, 2022)	Examines medication administration and oversight for people with intellectual disabilities, arguing that governance and legislative arrangements remain insufficiently clear for safe and accountable practice.	MPJ8Z4NT	10.1080/23297018.2021.2015424	https://www.tandfonline.com/doi/full/10.1080/23297018.2021.2015424	Duckworth, Natalie J.; Wilson, Nathan J.	2022
35	ST035	ST035_Eke_2020	THE ROLE OF DATA GOVERNANCE IN THE DEVELOPMENT OF INCLUSIVE SMART CITIES	(Eke & Ebohon, 2020)	As more cities turn to information and communications technology (ICT) for the efficient delivery of public services, there are huge potentials to improve access to better infrastructure and services, including water supply and waste disposal facilities, urban transport networks, safer public spaces and improved public engagement or interaction. At the heart of this smart city initiatives is a bi…	Z6GE6NAC			Eke, Damian; Ebohon, Obas	2020
36	ST036	ST036_Elavsky_2022	Increasing Data Equity Through Accessibility	(Elavsky et al., 2022)	This position statement is a response to the Office of Science and Technology Policy's Request for Information on "Equitable Data Engagement and Accountability." This response considers data equity specifically for people with disabilities. The RFI asks "how Federal agencies can better support collaboration with other levels of government, civil society, and the research community around the prod…	STYRFSLM	10.48550/ARXIV.2210.01902	https://arxiv.org/abs/2210.01902	Elavsky, Frank; Mankoff, Jennifer; Satyanarayan, Arvind	2022
37	ST037	ST037_Falk_2021	Towards a Public Sector Data Culture: Data as an Individual and Communal Resource in Progressing Democracy	(Falk, 2021)	Abstract An increased use of data has swept through many policy areas and shaped procedural and substantive policy instruments. Hence, citizens and governments, as both producers and consumers of data, become intertwined in even more complex ways. But the inherent logic of data-driven services and systems sometimes challenges the prerequisites and ideals of liberal democracy. Though a democratica…	FILRYPMI		http://link.springer.com/10.1007/978-3-030-63693-7_3	Falk, Petter	2021
38	ST038	ST038_Fontanilla_2020	Digital Transformation of Public Sector Governance With IT Service Managementโ€“A Pilot Study	(Fontanilla-Pimentel, 2020)	Reports a pilot study of digital transformation in public sector governance using IT service management, identifying major implementation barriers such as limited top-management support, standard complexity, and insufficient skills or resources.	RMNFYADM	10.1109/ACCESS.2023.3237550	https://ieeexplore.ieee.org/document/10018341/	Sarwar, Muhammad Imran; Abbas, Qaiser; Alyas, Tahir; Alzahrani, Ali; Alghamdi, Turki; Alsaawy, Yazed	2023
39	ST039	ST039_Fougeyrollas_2018	The digital era and public sector reforms: Transformation or new tools for competing values?	(Fougeyrollas & Grenier, 2018)	Abstract This article considers the tools and management approaches associated with the โ€digitalโ€eraโ€ public sector reform, which many observers suggest has supplanted or should supplant previous reforms such as those associated with the New Public Management. This article levers and adapts the Competing Values Framework to categorize various public service reform movementsโ€”Traditional Pu…	9Y4EJPV7	10.1111/capa.12493	https://onlinelibrary.wiley.com/doi/10.1111/capa.12493	Lindquist, Evert A.	2022
40	ST040	ST040_Freeguard_2022	Digital tools in enhancing public services delivery	(Freeguard et al., 2022)	The purpose of this paper is to analyze the use of digital tools in improving public services within the framework of digital transformation. By leveraging technologies such as pre-filled forms, open data, digital public services, and e-governance solutions, governments aim to streamline processes, improve accessibility, and enhance citizen engagement. The study investigates how various public se…	LPNSHVYE	10.24818/MSWP.2024.04	https://management.ase.ro/wp-content/uploads/2024/09/MSWP_2024_L_07_Gavrila-Maria-Ruxandra_R.pdf	Gavrilฤ, Maria Ruxandra	2024
41	ST041	ST041_Gaventa_2021	Public Health Ethics and Disability: Centering Disability Justice	(Gaventa et al., 2021)	Book chapter on public health ethics and disability that centers disability justice within public health perspectives on disability.	M52F4LIE		http://link.springer.com/10.1007/978-1-0716-0888-3_6	Gaventa, Bill; Stahl, Devan; McDonald, Katherine	2021
42	ST042	ST042_Gavril_2024	Digital tools in enhancing public services delivery	(Gavrilă, 2024)	The purpose of this paper is to analyze the use of digital tools in improving public services within the framework of digital transformation. By leveraging technologies such as pre-filled forms, open data, digital public services, and e-governance solutions, governments aim to streamline processes, improve accessibility, and enhance citizen engagement. The study investigates how various public se…	LPNSHVYE	10.24818/MSWP.2024.04	https://management.ase.ro/wp-content/uploads/2024/09/MSWP_2024_L_07_Gavrila-Maria-Ruxandra_R.pdf	Gavrilฤ, Maria Ruxandra	2024
43	ST043	ST043_Gogiashvili_2019	Optimizing the Time Costs of Passenger Transport of People with Disabilities	(Gogiashvili et al., 2019)	Presents a mathematical model of a logistical system to optimize the time costs of passenger transport for people with disabilities.	4MTFIJ2V	10.20858/tp.2019.14.2.11	https://www.exeley.com/transport_problems/doi/10.20858/tp.2019.14.2.11	Gogiashvili, Phridon; Chogovadze, Jumber; Lekveishvili, Gocha; Kbilashvili, David; Sirbiladze, Besik; Dograshvili, Vazha	2019
44	ST044	ST044_Gorman_2023	Disability Data Justice from the Ground Up: A Practice-Led, Participatory Co-Design Approach to Building an AI Search Engine and Data Repository for Local, National, and Transnational Disability Organizations	(Gorman, 2023)	Disability advocacy organizations need access to disability data to advocate for human rights, disability justice, and sustainable development goals. Health informatics and Artificial Intelligence that has been developed through an equity-focused process provide important tools that can help address these needs. AI is prone to bias and might exacerbate discrimination and data ableism. A critical …	YLR3AD2A	10.51357/cs.v18i1.229	https://ojs.scholarsportal.info/ontariotechu/index.php/cs/article/view/229	Gorman, Rachel	2023
45	ST045	ST045_Greig_1997	Joint Commissioning: Searching for Stability in an Unstable World	(Greig, 1997)	Learning disability services have been at the forefront of attempts to develop effective joint working between health and local authority agencies. There is now an emergent framework for commissioners to work together and some, albeit patchy, experience of doing so. Joint commissioning has demonstrated potential benefits for service users, though there is still considerable scope for widening the…	WFBKG68I	10.1108/13595474199700004	https://www.emerald.com/insight/content/doi/10.1108/13595474199700004/full/html	Greig, Rob	1997
46	ST046	ST046_Gupta_2022	Analisis Aksesibilitas Website Pemerintah Provinsi Indonesia Sebagai Implementasi Corporate Digital Responsibility terhadap E-Government	(Gupta et al., 2022)	The rapid development of ICT raises risks that can occur, such as the accessibility of digital information by persons with disabilities. Accessibility is an aspect of equality that has been recognized by Indonesia, particularly access to information and public services such as the government website. However, previous findings show that government websites in various countries do not have good ac…	QTCLPNF2	10.24912/pr.v7i2.24456	https://journal.untar.ac.id/index.php/prologia/article/view/24456	Amaliah, St. Mukhlisahtul; Hafiar, Hanny; Dewi, Retasari	2023
47	ST047	ST047_Habib_2017	Accessibility Compliance for E-Government Websites: Laws, Standards, and Evaluation Technology	(Habib et al., 2017)	Barriers to web accessibility exist that deny the rights of people with disabilities to access content on public sector websites even though equal access is mandatory on e-government websites in most countries. In order to achieve web accessibility, specific standards and technology are essential for ensuring compliance with accessibility laws. In order to support the implementation of accessibil…	EF6TXKLE	10.4018/IJEGR.2019040101	https://services.igi-global.com/resolvedoi/resolve.aspx?doi=10.4018/IJEGR.2019040101	Moreno, Lourdes; Martรญnez, Paloma	2019
48	ST048	ST048_Hadzovic_2022	Monitoring Disability Policies and Legislation towards Effective Exercise of Rights to Equality and Inclusive Access for Persons with Disabilities: The Case of the Quebec Model	(Hadzovic et al., 2022)	Quebecโ€s government established a mechanism to monitor its progress towards achieving the right to equality for people with disabilities. With the goal of strengthening the accountability of public actors, this mechanism is based on legal provisions and inclusive political guidelines. In 2009, the provincial government adopted a policy entitled โ€Equals in Every Respect: Because Rights Are Mea…	Q37EMAUH	10.3390/soc8020041	https://www.mdpi.com/2075-4698/8/2/41	Fougeyrollas, Patrick; Grenier, Yan	2018
49	ST049	ST049_Hairia_2024	Medication oversight, governance, and administration in intellectual disability services: legislative limbo	(Hairia et al., 2024)	Examines medication administration and oversight for people with intellectual disabilities, arguing that governance and legislative arrangements remain insufficiently clear for safe and accountable practice.	MPJ8Z4NT	10.1080/23297018.2021.2015424	https://www.tandfonline.com/doi/full/10.1080/23297018.2021.2015424	Duckworth, Natalie J.; Wilson, Nathan J.	2022
50	ST050	ST050_Halim_2023	The Role of Governance, Leadership in Public Sector Organizations: A Case Study in the UAE	(Halim et al., 2023)	Leadership, governance, and management are identified as prominent organizational components that shape adoption of new trends and practical implementation of strategies to improve productivity. Using data from 230 employees in UAE private telecom companies, the study finds that leadership, governance, and management significantly improve productivity, with organizational strategies playing a med…	VP9AYVBC		https://link.springer.com/10.1007/978-3-031-26956-1_30	Halim, Samihah Bt Khalil; Alghizzawi, Mahmoud; Osman, Sharifuzah Bint; Al Kaabi, Mohamed Matar; Alrayssi, Jabir Ali Abdalla	2023
51	ST051	ST051_Haneem_2016	Master Data Identification in Public Sector Organisations	(Haneem et al., 2016)	Explains master data identification in public sector organizations by defining master data as core, shareable information oriented to citizen service delivery and grouping it into service providers, services, and customer profiles.	5FDWW846	10.1166/asl.2016.7115	http://www.ingentaconnect.com/content/10.1166/asl.2016.7115	Haneem, Faizura; Kama, Nazri; Azmi, Azri	2016
52	ST052	ST052_Haneem_2019	Determinants of master data management adoption by local government organizations: An empirical study	(Haneem et al., 2019)	Master Data Management (MDM) is an approach for effective management of shared master data across organizations. In the public sector, MDM initiatives have been developed; however, adoption among local government remains slow and has received limited attention in prior research. Building on the Technology–Organization–Environment framework, this study develops and validates a model of determinant…	7CDDETLU	10.1016/j.ijinfomgt.2018.10.007	https://linkinghub.elsevier.com/retrieve/pii/S0268401218304468	Haneem, Faizura; Kama, Nazri; Taskin, Nazim; Pauleen, David; Abu Bakar, Nur Azaliah	2019
53	ST053	ST053_Haryanto_2020	The Determinant Factors in Utilizing Electronic Signature Using the TAM and TOE Framework	(Haryanto et al., 2020)	Study of factors shaping electronic-signature utilization using the Technology Acceptance Model and Technology-Organization-Environment framework.	NP4CWVUJ	10.1109/ICIC50835.2020.9288623	https://ieeexplore.ieee.org/document/9288623/	Haryanto, Budi; Gandhi, Arfive; Giri Sucahyo, Yudho	2020
54	ST054	ST054_Hassani_2021	Big Data and the United Nations Sustainable Development Goals (UN SDGs) at a Glance	(Hassani et al., 2021)	The launch of the United Nations (UN) 17 Sustainable Development Goals (SDGs) in 2015 was a historic event, uniting countries around the world around the shared agenda of sustainable development with a more balanced relationship between human beings and the planet. The SDGs affect or impact almost all aspects of life, as indeed does the technological revolution, empowered by Big Data and their re…	GZHJS32W	10.3390/bdcc5030028	https://www.mdpi.com/2504-2289/5/3/28	Hassani, Hossein; Huang, Xu; MacFeely, Steve; Entezarian, Mohammad Reza	2021
55	ST055	ST055_Huq_2021	The Public Trust in Data	(Huq, 2021)	Unique among proposed legal interventions for new data economies, a public trust for data would allow a democratic polity to commit durably to public-regarding management of informational resources, coupled to judicially enforceable limits on private exploitation and public allocation decisions. Reviving the common-law public trust doctrine, the article argues that personal data shares important …	JDFTI4RP	10.2139/ssrn.3794780	https://www.ssrn.com/abstract=3794780	Huq, Aziz Z.	2021
56	ST056	ST056_Hwang_2024	eInclusion: Policies and Concepts Regarding Persons with Disabilities โ€“ Considerations about Brazil and Portugal	(Hwang & Lee, 2024)	Discussion of eInclusion policies and concepts regarding persons with disabilities, with consideration of Brazil and Portugal.	2ZP8UI75		http://link.springer.com/10.1007/978-3-642-21672-5_56	Paraguay, Ana Isabel B. B.	2011
57	ST057	ST057_Ibáñez_2011	Study of accessibility costs and satisfaction comparing a MAS unit incorporated in a Hospital versus a theoretical model in a peripheral centre	(Ibáñez et al., 2011)	Introduction: Geographical barriers are a determining factor in the accessibility of hospital health care, and structural changes to improve geographic accessibility may affect patient satisfaction and costs. This study compares accessibility costs and satisfaction for a MAS unit incorporated in a hospital versus a theoretical model in a peripheral centre.	TVBEHY8Q	10.1016/S2173-5077(11)70008-4	https://linkinghub.elsevier.com/retrieve/pii/S2173507711700084	Ibรกรฑez, Ricardo De Miguel; Sรกnchez, Juan Carlos Palomo; Saied, Saif Adeen Nahban Al; Vallejo, Javier Alonso; Canales, Josรฉ Manuel Rodrรญguez; Priet, Carlos Blanco; Sotos, Francisco Escribano	2011
58	ST058	ST058_INTOSAI_2022	Development Overview of Big Data Audits Performed by Supreme Audit Institutions from 2016 to 2021	(INTOSAI, 2022)	Report that reviews and summarizes how supreme audit institutions conducted big-data audits between 2016 and 2021.	KN3M7YU2		https://www.audit.gov.cn/en/n749/c10296921/part/10296937.pdf	INTOSAI	2022
59	ST059	ST059_Iqbal_2019	A Study on the Digital Informatization Level and Human Relationship Satisfaction Level of Disabled Persons	(Iqbal & Tri Anggraini, 2019)	Analyzes the digital informatization level of people with disabilities and its relationship with satisfaction in human relationships.	2JPVGRNS	10.14400/JDC.2020.18.3.043	https://doi.org/10.14400/JDC.2020.18.3.043	Lee, Hyangsoo; Lee, Seong-Hoon; Jung, Yonghun	2020
60	ST060	ST060_James_1995	Physical disability in the NHS: an audit	(James & Stead, 1995)	Many health authorities are improving and expanding local services, but purchasers must consider how these fit with existing specialist services, the roles of these services, and how their benefits might be measured against local provision. In 1993, as a direct result of the challenges from the internal market, a rehabilitation service for clients with severe physical disabilities in the former O…	NHG2Y5X2	10.12968/bjtr.1995.2.10.558	http://www.magonlinelibrary.com/doi/10.12968/bjtr.1995.2.10.558	James, Rachel; Stead, Ann	1995
61	ST061	ST061_Iswanto_2022	Realizing Inclusive Public Services	(Iswanto, 2022)	Today, public demand for effective, efficient and inclusive services to the government is getting higher and requires a change in the way the government works by innovating in providing inclusive services. The inclusiveness of public services is defined as the provision of services to the public in general, whether or not they have special needs, which are organized into a systemic unit in order …	LIIT5TKX	10.36625/sj.v4i2.87	http://salasika.org/index.php/SJ/article/view/87	Iswanto, Denny	2022
62	ST062	ST062_Jarvenpaa_2023	Data sustainability: Data governance in data infrastructures across technological and human generations	(Jarvenpaa & Essén, 2023)	Highlights data sustainability as the capacity of data to endure across technological and human generations, arguing that governance must address lock-in to old socio-technical regimes, translation across networks, and sustained investment to keep data accessible and meaningful.	X7NFBYSX	10.1016/j.infoandorg.2023.100449	https://linkinghub.elsevier.com/retrieve/pii/S1471772723000039	Jarvenpaa, Sirkka L.; Essรฉn, Anna	2023
63	ST063	ST063_Jordanoski_2023	The challenge of web accessibility: an evaluation of selected government websites and service portals of high, middle and low-income countries	(Jordanoski & Meyerhoff Nielsen, 2023)	Evaluation of the web accessibility of selected government websites and service portals across high-, middle-, and low-income countries.	5C2MR34Y	10.1145/3614321.3614343	https://dl.acm.org/doi/10.1145/3614321.3614343	Jordanoski, Zoran; Meyerhoff Nielsen, Morten	2023
64	ST064	ST064_Jubas_2023	Using popular culture in professional education to foster critical curiosity and learning	(Jubas, 2023)	Presents findings from an inquiry linking critical pedagogy, university teaching, and popular culture, showing how popular culture can foster critical curiosity and learning in professional education.	DJLI5LW2	10.1080/02660830.2022.2114690	https://www.tandfonline.com/doi/full/10.1080/02660830.2022.2114690	Jubas, Kaela	2023
65	ST065	ST065_Kadir_2012	Optimizing the Time Costs of Passenger Transport of People with Disabilities	(Kadir & Jamaludin, 2012)	Presents a mathematical model of a logistical system to optimize the time costs of passenger transport for people with disabilities.	4MTFIJ2V	10.20858/tp.2019.14.2.11	https://www.exeley.com/transport_problems/doi/10.20858/tp.2019.14.2.11	Gogiashvili, Phridon; Chogovadze, Jumber; Lekveishvili, Gocha; Kbilashvili, David; Sirbiladze, Besik; Dograshvili, Vazha	2019
66	ST066	ST066_Kaur_2023	Literature Review on Metadata Governance	(Kaur et al., 2023)	The framework of metadata governance is a subset of the primary data governance framework implementation within an enterprise. Metadata management helps identify data provenance and destination systems, explain the categories of data in the system, and assist organisations in comprehending the elucidation of data in various structures. This study aims to construct a literature review on metadata …	ZIUFDUD2	10.11113/oiji2023.11n1.235	https://oiji.utm.my/index.php/oiji/article/view/235	Kaur, Amarmeet; Usama, Medzhakhed; Wong Hooi Ten, Doris; Majid, Nur Liana; Maarop, Nurazean	2023
67	ST067	ST067_Kawashita_2022	Open Government Data Use by the Public Sector - an Overview of its Benefits, Barriers, Drivers, and Enablers	(Kawashita et al., 2022)	Reviews public-sector use of open government data, arguing that although governments release substantial open data, internal public-sector use is still immature; synthesizes benefits, barriers, drivers, and enablers.	TTA2PFLH	10.24251/HICSS.2022.315	http://hdl.handle.net/10125/79648	Kawashita, Ilka; Baptista, Ana Alice; Soares, Delfina	2022
68	ST068	ST068_Krok_2024	Digital Accessibility as an Essential Element of an Inclusive Organization	(Krok, 2024)	Validates the importance of digital accessibility in organizations from business and social perspectives, reviewing legal requirements and prior research on the current state of accessibility practice.	23X8LH4D		https://ersj.eu/journal/3752	Krok, Ewa	2024
69	ST069	ST069_Lee_2020	A Study on the Digital Informatization Level and Human Relationship Satisfaction Level of Disabled Persons	(Lee et al., 2020)	Analyzes the digital informatization level of people with disabilities and its relationship with satisfaction in human relationships.	2JPVGRNS	10.14400/JDC.2020.18.3.043	https://doi.org/10.14400/JDC.2020.18.3.043	Lee, Hyangsoo; Lee, Seong-Hoon; Jung, Yonghun	2020
70	ST070	ST070_Li_2021	Trust consistency in public data games on complex networks	(Li et al., 2021)	Study on trust consistency in public data games modeled on complex networks.	2XYTX5DN	10.1007/s13042-021-01378-6	https://link.springer.com/10.1007/s13042-021-01378-6	Li, Meng; Di, Zengru; Liu, Wenqi	2021
71	ST071	ST071_Lindquist_2022	The digital era and public sector reforms: Transformation or new tools for competing values?	(Lindquist, 2022)	Abstract This article considers the tools and management approaches associated with the โ€digitalโ€eraโ€ public sector reform, which many observers suggest has supplanted or should supplant previous reforms such as those associated with the New Public Management. This article levers and adapts the Competing Values Framework to categorize various public service reform movementsโ€”Traditional Pu…	9Y4EJPV7	10.1111/capa.12493	https://onlinelibrary.wiley.com/doi/10.1111/capa.12493	Lindquist, Evert A.	2022
72	ST072	ST072_Long_2023	Public ICT access and use for people with disabilities (PWDs): a pilot study of public inclusive design	(Long & Wai Michael Siu, 2023)	The access and use of the Internet in public spaces is becoming more extensive, and increasingly regarded as a transitional stage to achieving the ultimate goal of private internet access for all citizens (Viseu et al., 2006). Internet in public spaces does not only narrow the digital divide and promote digital inclusion, but is also a basic requirement for the realization of the information soci…	7HAE49HN	10.54941/ahfe1003328	https://openaccess.cms-conferences.org/publications/book/978-1-958651-51-3/article/978-1-958651-51-3_7	Long, Qiling; Wai Michael Siu, Kin	2023
73	ST073	ST073_Loutfy_2022	Using popular culture in professional education to foster critical curiosity and learning	(Loutfy, 2022)	Presents findings from an inquiry linking critical pedagogy, university teaching, and popular culture, showing how popular culture can foster critical curiosity and learning in professional education.	DJLI5LW2	10.1080/02660830.2022.2114690	https://www.tandfonline.com/doi/full/10.1080/02660830.2022.2114690	Jubas, Kaela	2023
74	ST074	ST074_Ma_2022	Inter-agency information sharing for Chinese e-government development: a comparison between vertical and horizontal dimensions	(Ma et al., 2022)	Argues that effective inter-agency information sharing can facilitate both internal administration and external service delivery, comparing vertical and horizontal dimensions of Chinese e-government development.	BQRKJT2R	10.1080/02681102.2020.1801566	https://www.tandfonline.com/doi/full/10.1080/02681102.2020.1801566	Ma, Dan; Zhou, Junjie; Zuo, Meiyun	2022
75	ST075	ST075_Madupati_2024	Development of scientific, technological and innovation space in Ukraine and EU countries	(Madupati, 2024)	The joint monograph presents the current research of scientific innovation field in Ukraine and EU countries. General questions of comparative-historical, typological linguistics, Romanic and Germanic languages, history of pedagogy, theory and methods of teaching, pedagogical and developmental psychology, psychology of activity in special conditions, etc. are considered. The publication is intend…	8HNFGZN5		http://www.baltijapublishing.lv/omp/index.php/bp/catalog/book/179	Buhai, O.,; Koltun, V.	2021
76	ST076	ST076_Magakwe_2025	Advancing Governance: Role of Data Analytics in Driving Evidence-Based Decision-Making in Public Administration	(Magakwe, 2025)	As the public sector navigates the complexities of modern governance, integrating data analytics has emerged as a pivotal force in shaping evidence-based decision-making processes. This chapter explores the transformative impact of data analytics on public administration, emphasising its role in fostering efficiency, transparency, and informed governance. Through a synthesis of key studies and re…	96N62EQH		https://www.intechopen.com/chapters/89450	Magakwe, Jack	2025
77	ST077	ST077_Mahlangu_2009	ASA 2022 Data-Driven Decision Making: Book of short papers	(Mahlangu, 2009)	This volume collects the contributions presented at the conference โ€Data-driven Decision Makingโ€ organized by the Italian Association for Applied Statistics, held in Genoa from 12 to 14 September 2022. The papers cover a broad range of topics, with a common thread: the use of statistical methods to support decision-making both in public administrations and in private companies. , This volume …	ARVSRMWE		https://books.fupress.com/isbn/9791221501063		2023
78	ST078	ST078_Masilela_2021	Data-Driven Development in Public Sector: How Agile Product Teams Maneuver Data Privacy Regulations	(Masilela & Nel, 2021)	Abstract Datafication processes, the ongoing strive for making organizations data-driven, have in recent years entailed data-focused software projects and more interdisciplinary teamwork. Simultaneously as agile product teams have been directed towards increased use of data for software development, stronger data protection regulations such as GDPR have further complexified the software developer…	E65K7TTG		https://link.springer.com/10.1007/978-3-031-33976-9_11	Barbala, Astri; Sporsem, Tor; Stray, Viktoria	2023
79	ST079	ST079_Matyana_2023	Digital corporate communication and public sector organizations	(Matyana & Thusi, 2023)	Discusses digital corporate communication in public sector organizations and its implications for organizational communication in digital environments.	PW27CH36		https://www.elgaronline.com/view/book/9781802201963/book-part-9781802201963-40.xml	Reinikainen, Hanna; Valentini, Chiara	2023
80	ST080	ST080_McGuirk_2015	Effective Practices for Interagency Data Sharing: Insights from Collaborative Research in a Regional Intervention	(McGuirk et al., 2015)	Data sharing adds considerable value to interagency programs that seek to tackle complex social problems. Yet data sharing is not easily enacted either technically or as a governance practice, especially considering the multiple forms of risk involved. This article presents insights from a successful data sharing project in a major region in east coast Australia involving a federally funded resea…	RSQRUJUD	10.1111/1467-8500.12098	https://onlinelibrary.wiley.com/doi/10.1111/1467-8500.12098	McGuirk, Pauline M.; O'Neill, Phillip M.; Mee, Kathleen J.	2015
81	ST081	ST081_Mittal_2023	Logistic Regression and Predictive Analysis in Public Services of AI Strategies	(Mittal & Gautam, 2023)	An essential national practice in the general growth of societies and economies is the quick integration of digital capabilities, innovations, and IT skills with government services in public sector. The adoption of digital capabilities and technological advancements renders more efficacy and efficiency to the delivery of public sector government services. The increasing demands of corporations a…	8Q4W34T4	10.18421/TEM122-19	https://www.temjournal.com/content/122/TEMJournalMay2023_751_756.html	Mittal, Prabhat; Gautam, Suruchi	2023
82	ST082	ST082_Mlenzana_2012	Satisfaction of clients with disabilities with services offered at primary health care centres in Ndola, Zambia	(Mlenzana & Mwansa, 2012)	To establish satisfaction level of persons with disabilitiesregarding health services at primary health care centres in Ndola, Zambia.Key stakeholders views on satisfaction of services is an important componentof service rendering thus obtaining information is important in assistingwith the evaluation of health care service delivery. This will assist in improvingeffectiveness and availability of …	476STNL4	10.4102/sajp.v68i2.9	http://sajp.co.za/index.php/sajp/article/view/9	Mlenzana, N.; Mwansa, R.	2012
83	ST083	ST083_Morad_2007	Tourism and disability. A review of cost-effectiveness	(Morad, 2007)	Review discussing cost-effectiveness issues at the intersection of tourism and disability.	KLCKIX67	10.1515/IJDHD.2007.6.3.279	https://www.degruyter.com/document/doi/10.1515/IJDHD.2007.6.3.279/html	Morad, Tagrid	2007
84	ST084	ST084_Moreno_2019	Accessibility Compliance for E-Government Websites: Laws, Standards, and Evaluation Technology	(Moreno & Martínez, 2019)	Barriers to web accessibility exist that deny the rights of people with disabilities to access content on public sector websites even though equal access is mandatory on e-government websites in most countries. In order to achieve web accessibility, specific standards and technology are essential for ensuring compliance with accessibility laws. In order to support the implementation of accessibil…	EF6TXKLE	10.4018/IJEGR.2019040101	https://services.igi-global.com/resolvedoi/resolve.aspx?doi=10.4018/IJEGR.2019040101	Moreno, Lourdes; Martรญnez, Paloma	2019
85	ST085	ST085_Münter_2024	Data-Driven Organizations	(Münter, 2024)	Reviews fragmented definitions of data-driven organizations and develops a conceptual framework and empirical illustration to clarify what constitutes a data-driven organization.	BFLQ8Y7M		https://linkinghub.elsevier.com/retrieve/pii/B9780443137013001900	Mรผnter, Markus T.	2024
86	ST086	ST086_Nemesio_2024	Data-Driven Organizations	(Nemesio P. Regidor et al., 2024)	Reviews fragmented definitions of data-driven organizations and develops a conceptual framework and empirical illustration to clarify what constitutes a data-driven organization.	BFLQ8Y7M		https://linkinghub.elsevier.com/retrieve/pii/B9780443137013001900	Mรผnter, Markus T.	2024
87	ST087	ST087_Nuryadin_2023	Digital Leadership in the Public Sector-Systematic Literature Review: Systematic literature review	(Nuryadin et al., 2023)	This paper examines digital leadership in the public sector which is one of the challenges faced by many government organizations in adopting and managing information and communication technology effectively, the use of ICT changes the way of working and business operations of an organization both in the public and private sectors. Digital transformation opens up opportunities and challenges to c…	99QNX7DK	10.31113/jia.v20i1.934	https://jia.stialanbandung.ac.id/index.php/jia/article/view/934	Nuryadin, Riki; Sobandi, A; Santoso, Budi	2023
88	ST088	ST088_OECD_2019	A data-driven public sector: Enabling the strategic use of data for productive, inclusive and trustworthy governance	(OECD, 2019a)	This working paper argues that governments need to put the role and value of data at the core of digital transformation. It proposes the idea of a data-driven public sector in which data are treated as an asset integral to policy making, service delivery, organisational management, and innovation. The paper contends that a strategic approach to building a data-driven public sector can improve res…	PHBGFML2		https://www.oecd.org/en/publications/a-data-driven-public-sector_09ab162c-en.html	OECD	2019
89	ST089	ST089_Oktavianes_2024	Pelayanan Publik oleh Dinas Kependudukan dan Pencatatan Sipil Kota Tangerang terhadap Penyandang Disabilitas	(Oktavianes et al., 2024)	The assessment of services that can bring satisfaction to the community often relies on the examination of service quality. This research specifically delves into the quality of public services for individuals with disabilities within Tangerang City's Disdukcapil. The primary objective is to ensure the realization of the rights of individuals with disabilities by receiving optimal public services…	VH6FP8XL	10.57266/epistemik.v5i1.258	https://journal.epistemikpress.id/index.php/Epistemik/article/view/258	Oktavianes, Adellia; Agus Sjafari; Ima Maisaroh	2024
90	ST090	ST090_Pan_2018	Big Data Management and Analytics for Disability Datasets	(Pan et al., 2018)	Defines disability datasets as datasets containing information on disabled populations and proposes a big-data management and mining approach to improve planning and policy support for these populations.	PX68WP4H	10.1145/3265689.3265721	https://dl.acm.org/doi/10.1145/3265689.3265721	Pan, Zhiwen; Ji, Wen; Chen, Yiqiang; Dai, Lianjun; Zhang, Jun	2018
91	ST091	ST091_Paraguay_2011	Literature Review on Metadata Governance	(Paraguay, 2011)	The framework of metadata governance is a subset of the primary data governance framework implementation within an enterprise. Metadata management helps identify data provenance and destination systems, explain the categories of data in the system, and assist organisations in comprehending the elucidation of data in various structures. This study aims to construct a literature review on metadata …	ZIUFDUD2	10.11113/oiji2023.11n1.235	https://oiji.utm.my/index.php/oiji/article/view/235	Kaur, Amarmeet; Usama, Medzhakhed; Wong Hooi Ten, Doris; Majid, Nur Liana; Maarop, Nurazean	2023
92	ST092	ST092_Paramita_2023	Public Health Information Standard Data Quality and Governance	(Paramita, 2023)	Many public health organizations face data quality challenges due to the complexity of the structure of clinical data systems, the massive growth in the volume of clinical data, and the need for more standardization between clinical systems in terms of naming and modelling. Data quality is an integral part of data governance, ensuring that data management is fit for purpose. It refers to the over…	R7TPETCC	10.58344/jws.v2i6.313	https://jws.rivierapublishing.id/index.php/jws/article/view/313	Paramita, Paramita	2023
93	ST093	ST093_Pastor_2022	Multi-scale governance and data for sustainable development	(Pastor-Escuredo et al., 2022)	Future societal systems will be characterized by heterogeneous human behaviors and data-driven collective action. Complexity will arise as a consequence of the 5th Industrial Revolution and 2nd Data Revolution possible, thanks to a new generation of digital systems and the Metaverse. These technologies will enable new computational methods to tackle inequality while preserving individual rights a…	2KZW2P2U	10.3389/fdata.2022.1025256	https://www.frontiersin.org/articles/10.3389/fdata.2022.1025256/full	Pastor-Escuredo, David; Gardeazabal, Andrea; Koo, Jawoo; Imai, Asuka; Treleaven, Philip	2022
94	ST094	ST094_Pesotska_2022	Big Data Management and Analytics for Disability Datasets	(Pesotska, 2022)	Defines disability datasets as datasets containing information on disabled populations and proposes a big-data management and mining approach to improve planning and policy support for these populations.	PX68WP4H	10.1145/3265689.3265721	https://dl.acm.org/doi/10.1145/3265689.3265721	Pan, Zhiwen; Ji, Wen; Chen, Yiqiang; Dai, Lianjun; Zhang, Jun	2018
95	ST095	ST095_Porcaro_2019	Data Trusts, Health Data, and the Professionalization of Data Management	(Porcaro, 2019)	Examines data trusts, health data, and the professionalization of data management in the context of health-data governance.	YCWWD8LZ	10.2139/ssrn.3372372	https://www.ssrn.com/abstract=3372372	Porcaro, Keith	2019
96	ST096	ST096_Pudrianisa_2024	Inclusive Disability Empowerment: Utilization of Digital Applications in Accessing Information for People With Disabilities	(Pudrianisa et al., 2024)	Digital inclusion is one of the initiatives by the Telecommunication and Information Accessibility Agency under the Ministry of Communication and Informatics. It aims to ensure that all individuals can easily access digital technology and the internet. However, digital inclusion has not been fully realized, particularly in terms of providing digital information access for people with disabilities…	D875BC7V	10.12928/channel.v12i2.996	http://journal1.uad.ac.id/index.php/channel/article/view/996	Pudrianisa, Sheila Lestari Giza; Astari, Devi Wening; Agustina, Dwi Pela	2024
97	ST097	ST097_Putro_2016	Leadership and culture of data governance for the achievement of higher education goals (Case study: Indonesia University of Education)	(Putro et al., 2016)	Examines leadership and organizational culture in data governance for higher education, comparing prior governance, culture, and leadership models to support achievement of institutional goals.	2RRY46QI	10.1063/1.4941160	https://pubs.aip.org/aip/acp/article/884412	Putro, Budi Laksono; Surendro, Kridanto; Herbert	2016
98	ST098	ST098_Rahmah_2024	Optimizing User Satisfaction: Exploring the Impact of Website Quality on Low Vision Disabled Students' Satisfaction through User Experience as a Mediating Variable	(Rahmah et al., 2024)	This research investigates the correlation between service quality, user experience, and user satisfaction in website design for students with low vision disabilities undergoing final assignment guidance at Brawijaya University. Using a quantitative approach via questionnaires, data was collected from students and relevant academics at the Disability Service Center. Analysis revealed a positive a…	N45ZXZNF	10.61942/msj.v2i2.137	https://jurnalhafasy.com/index.php/msj/article/view/137	Rahmah, Yusriyah; Aknuranda, Ismiarta; Ratnawati, Dian Eka	2024
99	ST099	ST099_Rasool_2021	Impact of Leadership and Learning Culture on Knowledge Management in Public Organizations	(Rasool, 2021)	Purpose: The purpose of this study is to examine the impact of leadership and learning culture on knowledge management (KM) in public organizations of Pakistan.	3ZRBDF9M			Rasool, Waqar	2021
100	ST100	ST100_Reinikainen_2023	Digital corporate communication and public sector organizations	(Reinikainen & Valentini, 2023)	Discusses digital corporate communication in public sector organizations and its implications for organizational communication in digital environments.	PW27CH36		https://www.elgaronline.com/view/book/9781802201963/book-part-9781802201963-40.xml	Reinikainen, Hanna; Valentini, Chiara	2023
101	ST101	ST101_Rodriguez_2024	Using Design Experiment Processes to Adjust Money Habits of Adults with Disabilities	(Rodriguez et al., 2024)	As more adults with intellectual and developmental disabilities move into inclusive settings in the community, it is essential to address budgeting and finance issues to avoid real concerns of financial exploitation. Adults with intellectual and developmental disability often comprise the โ€working poorโ€, even if they are among the 20% who are fortunate enough to have access to community-based…	U6WCAK5J	10.1177/07417136231217485	https://journals.sagepub.com/doi/10.1177/07417136231217485	Rodriguez, Anthony M.; Palmer, Susan B.; Duff, Frances R.	2024
102	ST102	ST102_Rohman_2023	Data Model Design to Support Data-Driven IT Governance Implementation	(Rohman et al., 2023)	Organizations must quickly adapt their processes to understand the dynamic nature of modern business environments. As highlighted in the literature, centralized governance supports decision-making and performance measurement processes in technology companies. For this reason, a reliable decision-making system with an integrated data model that enables the rapid collection and transformation of da…	KT6GBBRU	10.3390/technologies10050106	https://www.mdpi.com/2227-7080/10/5/106	Biagi, Vittoria; Russo, Angela	2022
103	ST103	ST103_Sakawati_2022	Towards a Data Governance Model for Enhanced Data Quality Management: A study of Public Sector Organizations in Guyana	(Sakawati et al., 2022)	Public sector organisations in Guyana recognise the need to handle and manage sensitive data properly. Proper data governance is the solution. Identifying the factors that would influence the design of data governance models helps to ensure the creation of a solid model and data quality management. This study accumulated factors from the literature and presented them to IT professionals in Guyana…	729QYMHB	10.59461/ijitra.v3i4.110	https://ijitra.com/index.php/ijitra/article/view/110	Sarran, Dave; Karim, Saeed Abdul	2024
104	ST104	ST104_Sarran_2024	Towards a Data Governance Model for Enhanced Data Quality Management: A study of Public Sector Organizations in Guyana	(Sarran & Karim, 2024)	Public sector organisations in Guyana recognise the need to handle and manage sensitive data properly. Proper data governance is the solution. Identifying the factors that would influence the design of data governance models helps to ensure the creation of a solid model and data quality management. This study accumulated factors from the literature and presented them to IT professionals in Guyana…	729QYMHB	10.59461/ijitra.v3i4.110	https://ijitra.com/index.php/ijitra/article/view/110	Sarran, Dave; Karim, Saeed Abdul	2024
105	ST105	ST105_Sarwar_2023	Data Ownership and Digital Governance: Promoting Enterprise Cooperation and Sustainable Development	(Sarwar et al., 2023)	In the contemporary data-driven era, the triad of data ownership, digital governance, and government-enterprise cooperation is woven intricately into the fabric of the digital landscape. At the core of this interconnected web lies the imperative to strike a delicate balance between safeguarding data rights, fostering data sharing, and upholding data security, all pillars underpinning the sustaina…	H5EXD62D	10.54097/3tdv5346	https://drpress.org/ojs/index.php/EHSS/article/view/19098	Chen, Lexuan	2024
106	ST106	ST106_Saud_2025	Big data analytics-based auditing adoption in public sector: Indonesian evidence	(Saud et al., 2025)	Study on the adoption of big-data-analytics-based auditing in the Indonesian public sector.	GWFQFHLM	10.1080/23311975.2025.2454320	https://www.tandfonline.com/doi/full/10.1080/23311975.2025.2454320	Saud, Ilham Maulana; Sofyani, Hafiez; Utami, Tiyas Puji; Haq, Muhammad Mukhlish; Fathmaningrum, Erni Suryandari	2025
107	ST107	ST107_Schubert_2024	Data Governance, Privacy, and Ethics	(Schubert & Barrett, 2024)	Abstract With the ever-increasing focus on artificial intelligence and use of nearly infinite information (data) available from an almost infinite number of sources (private, public, and government data bases; the web, etc.), understanding data governance, privacy, and ethics surrounding the availability and use of data is more important than ever. Nearly every day, new data breaches by and effec…	72WTF32X		https://link.springer.com/10.1007/978-3-031-51063-2_5	Schubert, Karl D.; Barrett, David	2024
108	ST108	ST108_Seibold_2024	Data literacy in the public sector	(Seibold, 2024)	Have you complained about the inefficiency of public administration before? I think, you&#39;re not alone. In this post I want to share my journey with trying to help increase efficiency through data literacy in the public sector.	B659P2WT		https://heidiseibold.com/2024/06/07/data-literacy-in-the-public-sector.html	Seibold, Heidi	2024
109	ST109	ST109_Shabani_2021	Data Access Governance	(Shabani et al., 2021)	Discusses values and goals of data access governance, including scientific and social implications of data sharing, protection of data-subject and data-producer interests, and governance mechanisms such as policies, agreements, due diligence, and monitoring.	F3VY643E		https://www.cambridge.org/core/product/identifier/9781108620024%23CN-bp-19/type/book_part	Shabani, Mahsa; Thorogood, Adrian; Murtagh, Madeleine	2021
110	ST110	ST110_Shumba_2018	Review of policy and legislative framework for disability services in Namibia	(Shumba & Moodley, 2018)	Background:ย The Namibian policies and legislative framework were reviewed to determine the extent to which the needs of persons with disabilities were met and aligned with the United Nations Convention on the Rights of Persons with Disabilities (UNCRPD). Further, the disability legislative framework of Namibia is compared with that of other southern African countries.Methods:ย We conducted a ret…	HNIBKBZB	10.4102/sajp.v74i1.399	https://sajp.co.za/index.php/sajp/article/view/399	Shumba, Tonderai W.; Moodley, Indres	2018
111	ST111	ST111_Sitorus_2020	The Factors Affecting Audit Quality	(Sitorus et al., 2020)	This study aims to extend and investigate the relationship between professionalism, implementation of professional ethics, and audit quality by proposing client acceptability as a mediating variable for filling the previous research gap. It is a quantitative method conducted at public accountant offices in Jakarta with 176 respondents from 41 offices. The data were analyzed using the Structural E…	C5YYUFGF	10.14414/jebav.v23i2.2137	https://journal.perbanas.ac.id/index.php/jebav/article/view/2137	Sitorus, Tigor; Hendratono, Tonny; Fransisca, Nesia	2020
112	ST112	ST112_Susha_2019	Identifying mechanisms for achieving voluntary data sharing in cross-sector partnerships for public good	(Susha et al., 2019)	Examines how voluntary sharing of business data in cross-sector partnerships can create public value and identifies mechanisms that can enable such sharing despite coordination challenges.	ECWAVLZC	10.1145/3325112.3325265	https://dl.acm.org/doi/10.1145/3325112.3325265	Susha, Iryna; D. Rukanova, Boriana; Ramon Gil-Garcia, J.; Hua Tan, Yao; Gasco, Mila	2019
113	ST113	ST113_Tejasri_2022	Smart Governance Through Bigdata Digital Transformation of Public Agencies	(Tejasri et al., 2022)	Abstract: Bigdata is a potential instrument to transform traditional governance into smart governance. There are a long debate and discussion on the application of big data for the transformation of traditional public administration to modern and smart public administration in the academician, researchers, and policymakers. This study aims to explore the suitability and applicability of big data …	4G48PZXF	10.22214/ijraset.2022.46238	https://www.ijraset.com/best-journal/smart-governance-through-big-data-digital-transformation-of-public-agencies	Tejasri, B.; Priyanka, P.; Mamatha, N.; Ramasubramanian, Dr. M.	2022
114	ST114	ST114_Thompson_2015	Government data does not mean data governance: Lessons learned from a public sector application audit	(Thompson et al., 2015a)	Public sector agencies routinely store large volumes of information about individuals in the community. The storage and analysis of this information benefits society because it enables relevant agencies to make better informed decisions and to address individual needs more appropriately. Members of the public often assume that authorities are well equipped to handle personal data; however, due to…	FV53F7LJ	10.1016/j.giq.2015.05.001	https://linkinghub.elsevier.com/retrieve/pii/S0740624X15000593	Thompson, Nik; Ravindran, Ravi; Nicosia, Salvatore	2015
115	ST115	ST115_Thompson_2015	Government data does not mean data governance: Lessons learned from a public sector application audit	(Thompson et al., 2015b)	Public sector agencies routinely store large volumes of information about individuals in the community. The storage and analysis of this information benefits society because it enables relevant agencies to make better informed decisions and to address individual needs more appropriately. Members of the public often assume that authorities are well equipped to handle personal data; however, due to…	FV53F7LJ	10.1016/j.giq.2015.05.001	https://linkinghub.elsevier.com/retrieve/pii/S0740624X15000593	Thompson, Nik; Ravindran, Ravi; Nicosia, Salvatore	2015
116	ST116	ST116_Trute_2008	Data Protection in Public Sector: Normative Analysis of Portuguese and Brazilian Legal Orders	(Trute et al., 2008)	Analyzes public-sector data protection through a normative comparison of Portuguese and Brazilian legal orders.	7JHMY2A3		http://link.springer.com/10.1007/978-3-030-45691-7_76	Bernardes, Marciele Berger; De Andrade, Francisco Pacheco; Novais, Paulo	2020
117	ST117	ST117_Tshering_2024	Factors impacting clinical data and documentation quality in Australian aged care and disability services: a user-centred perspective	(Tshering et al., 2024)	Abstract Background Research has highlighted a need to improve the quality of clinical documentation and data within aged care and disability services in Australia to support improved regulatory reporting and ensure quality and safety of services. However, the specific causes of data quality issues within aged care and disability services and solutions for optimisation are not well understood. Ob…	CIGC8CJW	10.1186/s12877-024-04899-1	https://bmcgeriatr.biomedcentral.com/articles/10.1186/s12877-024-04899-1	Tshering, Gap; Troeung, Lakkhina; Walton, Rebecca; Martini, Angelita	2024
118	ST118	ST118_Visser_2024	The State of Web Accessibility in 2024 (Research Report)	(Visser, 2024)	Drawing on an analysis of more than 63,000 websites, this research report examines current global web-accessibility practices. It finds that 88% of websites are not fully compliant with the latest accessibility standards, that the average accessibility score is about 60/100, and that eCommerce websites average about 64/100. The report discusses compliance patterns across sectors and countries and…	X7F5ZJGD		https://www.accessibilitychecker.org/research-papers/the-state-of-web-accessibility-in-2024-research-report/	Visser, Casandra; Flohr, Yotam; Trichter, Danny	2024
119	ST119	ST119_Wahyuni_2016	Public Transport Accessibility for People with Disabilities	(Wahyuni et al., 2016)	Qualitatively examines public transport accessibility for people with disabilities and proposes alternative solutions based on user and provider perspectives.	RB4JVS4J	10.26911/thejhpm.2016.01.01.01	http://www.thejhpm.com/index.php?journal=thejhpm&page=article&op=view&path%5B%5D=4&path%5B%5D=10	Wahyuni, Endang Sri; Murti, Bhisma; Masters Program in Public Health, Sebelas Maret University, Surakarta; Joebagio, Hermanu; Department of Teaching and Educational Science, Sebelas Maret University, Surakarta	2016
120	ST120	ST120_Watkins_2009	Diagnosing the learning culture in public health agencies | VOCEDplus, the international tertiary education and research database	(Watkins, Karen E. et al., 2009)	Reports data from a research and training project in a public health setting to diagnose learning culture in public health agencies.	AHDTI9ZP		https://www.voced.edu.au/content/ngv%3A43678	Watkins, Karen E.; Milton, Judy; Kurz, Dina	2009
121	ST121	ST121_Weber_2018	Advancing open data: Aligning education with public sector data challenges	(Weber et al., 2018)	ABSTRACT LIS education has invested heavily in workforce development for data services in research institutions, however little work has been done on open data competencies needed in public libraries and government agencies. The Open Data Literacy (ODL) project is working to prepare students to build infrastructure and to curate and sustain open data resources for the public by advancing data cur…	MMGNJUWN	10.1002/pra2.2018.14505501179	https://asistdl.onlinelibrary.wiley.com/doi/10.1002/pra2.2018.14505501179	Weber, Nicholas M.; Pamer, Carole L.; Norlander, Bree	2018
122	ST122	ST122_Wolniak_2021	Improvement of Services for People with Disabilities by Public Administration in Silesian Province Poland	(Wolniak & Skotnicka-Zasadzień, 2021)	The publication presents the results of extensive research analyzing the satisfaction with the services of people with disabilities. The goal of the study was to analyze the level of disabled customer service by city councils at the example of the Silesian Province in Poland and to determine the factors that affect the quality of service studied. The research was carried out in 33 municipal offic…	SBXS47E3	10.3390/su13020967	https://www.mdpi.com/2071-1050/13/2/967	Wolniak, Radosลaw; Skotnicka-Zasadzieล, Boลผena	2021
123	ST123	ST123_World_2020	Impact of Leadership and Learning Culture on Knowledge Management in Public Organizations	(World Bank., 2020)	Purpose: The purpose of this study is to examine the impact of leadership and learning culture on knowledge management (KM) in public organizations of Pakistan.	3ZRBDF9M			Rasool, Waqar	2021
124	ST124	ST124_Zainal_2018	A Trust-Based Conceptual Framework on Open Government Data Potential Use	(Zainal et al., 2018)	Proposes a trust-based model of potential open government data use by integrating technology-adoption constructs with trust factors to explain usage.	G9K8QIT7	10.1109/ICT4M.2018.00037	https://ieeexplore.ieee.org/document/8567113/	Zainal, Noor Zalina; Hussin, Hunayati; Miro Nazri, Mior Nasir	2018
125	ST125	ST125_Zhou_2022	Understanding interagency relationships in the sharing of government data: a meta-analysis	(Zhou et al., 2022)	This paper reports on a research study that aimed to understand and qualify the influences of interagency relationships on interagency government data sharing (IDS). Using a meta-analysis approach, 76 interviews previously collected from three city governments in China were analysed under the theoretical lens of a unified social network theory of inter-organisational relations (IOR). The meta-ana…	DSLSVYE3	10.47989/irisic2246	http://informationr.net/ir/27-SpIssue/isic22/isic2246.html	Zhou, Lihong; Hu, Jiangfeng; School of Information Management, Wuhan University, China; Xu, Jie; School of Information Management, Wuhan University, China	2022
